# Supplementary material for: BdorOBP2 plays an indispensable role in the perception of methyl eugenol by mature males of Bactrocera dorsalis (Hendel)
Source: Sci Rep. 2017 Nov 21;7:15894. doi: 10.1038/s41598-017-15893-6 (PMC5698463; doi:10.1038/s41598-017-15893-6)
Supplement: Supplementary file 2 — Dataset 1 [file 41598_2017_15893_MOESM2_ESM.xlsx]

## Sheet: Sheet1
Accession	Description	Coverage	Unique Peptides	Peptides	PSMs	AAs	MW [kDa]	calc. pI	M2-1/M1	M2-2/M1	M2-3/M1	average M2/M1	t-test p value
A0A034W9Q7	DNA ligase 4 (Fragment) OS=Bactrocera dorsalis GN=DNLI4 PE=4 SV=1 - [A0A034W9Q7_BACDO]	1.37	1	1	1	732	84.5859	6.75635		2.08168	2.23844	2.16006	0.0429475
A0A034VHX7	Zinc finger protein 227 OS=Bactrocera dorsalis GN=ZN227 PE=4 SV=1 - [A0A034VHX7_BACDO]	2.01	1	1	1	697	78.4319	8.38232	1.24982	1.24743	1.24218	1.24648	8.37074e-05
A0A034VM35	Vitellogenin-1 OS=Bactrocera dorsalis GN=VIT1 PE=3 SV=1 - [A0A034VM35_BACDO]	3.2	1	2	2	438	48.0332	9.15869	1.56815	1.59841	1.58806	1.58487	0.000230407
A0A034WPA5	Uncharacterized protein OS=Bactrocera dorsalis PE=4 SV=1 - [A0A034WPA5_BACDO]	6.67	1	1	1	105	11.4363	4.50049	2.74595	2.88728	2.80671	2.81331	0.000509201
A0A034VYP0	Serine protease SP24D (Fragment) OS=Bactrocera dorsalis GN=SP24D PE=3 SV=1 - [A0A034VYP0_BACDO]	10	2	2	2	250	26.5226	6.50732	1.45248	1.43489	1.47636	1.45458	0.000698116
A0A034VT55	Larval serum protein 2 OS=Bactrocera dorsalis GN=LSP2 PE=4 SV=1 - [A0A034VT55_BACDO]	28.47	19	19	34	699	82.9947	5.8208	1.94424	2.03802	1.98453	1.98893	0.000753536
A0A034VBL0	Uncharacterized protein OS=Bactrocera dorsalis PE=4 SV=1 - [A0A034VBL0_BACDO]	3.36	1	1	1	268	28.6479	4.43701	2.31574	2.26786	2.3984	2.32733	0.000824098
A0A034WFG3	Vitellogenin-2 OS=Bactrocera dorsalis GN=VIT2 PE=3 SV=1 - [A0A034WFG3_BACDO]	5.67	1	1	1	423	45.8283	6.81494	1.74026	1.81992	1.76465	1.77494	0.000923277
A0A034WL33	ARL14 effector protein OS=Bactrocera dorsalis GN=AR7EP PE=4 SV=1 - [A0A034WL33_BACDO]	6.72	1	1	1	134	15.7827	8.29443	1.22198	1.24747	1.23553	1.23499	0.000980925
A0A034WM07	Uncharacterized protein (Fragment) OS=Bactrocera dorsalis PE=4 SV=1 - [A0A034WM07_BACDO]	29.66	4	4	6	145	15.3863	5.40186	1.65415	1.66497	1.59901	1.63938	0.00101895
A0A0G3Z7T5	Odorant binding protein 44a OS=Bactrocera dorsalis GN=OBP44a PE=2 SV=1 - [A0A0G3Z7T5_BACDO]	62.24	12	12	38	143	16.5144	8.20654	1.37286	1.33809	1.37311	1.36135	0.0010347
A0A034WPK0	Chymotrypsin BI OS=Bactrocera dorsalis GN=CTRB1 PE=3 SV=1 - [A0A034WPK0_BACDO]	4.44	1	1	1	293	31.655	5.2876	2.18204	2.27249	2.32458	2.2597	0.00109098
A0A034WB89	Serine protease SP24D (Fragment) OS=Bactrocera dorsalis GN=SP24D PE=3 SV=1 - [A0A034WB89_BACDO]	3.89	1	1	2	257	27.876	6.1001	1.35761	1.39483	1.35744	1.36996	0.0011279
A0A034VGD0	Uncharacterized protein (Fragment) OS=Bactrocera dorsalis PE=4 SV=1 - [A0A034VGD0_BACDO]	3.22	1	1	3	466	38.9347	3.95459	1.34262	1.31459	1.35762	1.33828	0.00138671
A0A034W498	Uncharacterized protein (Fragment) OS=Bactrocera dorsalis PE=4 SV=1 - [A0A034W498_BACDO]	36.02	8	8	11	211	23.159	4.51318	1.72787	1.80445	1.83082	1.78771	0.00153276
A0A034VQJ3	Vitellogenin-1 OS=Bactrocera dorsalis GN=VIT1 PE=3 SV=1 - [A0A034VQJ3_BACDO]	5.96	2	3	4	436	47.8228	7.21045	1.38791	1.36956	1.42243	1.3933	0.00154898
A0A034WP12	Uncharacterized protein OS=Bactrocera dorsalis PE=4 SV=1 - [A0A034WP12_BACDO]	16.38	1	1	1	116	12.6924	9.11475	1.40792	1.37566	1.43608	1.40655	0.00183798
A0A034WGF4	Putative odorant-binding protein A5 OS=Bactrocera dorsalis GN=OBA5 PE=4 SV=1 - [A0A034WGF4_BACDO]	53.33	5	5	18	120	13.7512	8.39697	1.27802	1.26122	1.23947	1.25957	0.0018435
A0A034VSP1	Major royal jelly protein 1 (Fragment) OS=Bactrocera dorsalis GN=MRJP1 PE=4 SV=1 - [A0A034VSP1_BACDO]	5.7	2	2	2	544	60.6409	6.66846	1.20419	1.24525	1.23404	1.22783	0.00287997
A0A034W0W1	Chondroitin proteoglycan-2 OS=Bactrocera dorsalis GN=CPG2 PE=4 SV=1 - [A0A034W0W1_BACDO]	9.68	2	2	2	248	27.3395	4.97021	1.21917	1.23758	1.19527	1.21734	0.00316067
A0A034V784	Uncharacterized protein (Fragment) OS=Bactrocera dorsalis PE=4 SV=1 - [A0A034V784_BACDO]	4.67	2	2	2	599	59.4667	12.396	1.21704	1.23692	1.26543	1.2398	0.00341169
A0A034V176	NADH dehydrogenase (Ubiquinone) 1 alpha subcomplex subunit 11 OS=Bactrocera dorsalis GN=NDUAB PE=4 SV=1 - [A0A034V176_BACDO]	8.48	2	2	2	165	17.8802	9.43701	1.2443	1.20442	1.20723	1.21865	0.00343609
A0A034VKJ6	Uncharacterized protein OS=Bactrocera dorsalis PE=4 SV=1 - [A0A034VKJ6_BACDO]	6.87	1	1	1	262	27.8269	5.30029	1.77752	1.95586	1.88944	1.87427	0.00352409
A0A034VAF3	Bromodomain adjacent to zinc finger domain protein 2B (Fragment) OS=Bactrocera dorsalis GN=BAZ2B PE=4 SV=1 - [A0A034VAF3_BACDO]	0.77	1	1	1	1431	154.511	5.14795	1.42029	1.51418	1.51852	1.48433	0.0043492
A0A034VVB2	Sodium/hydrogen exchanger (Fragment) OS=Bactrocera dorsalis GN=SL9A3 PE=3 SV=1 - [A0A034VVB2_BACDO]	2.53	1	1	1	632	70.8672	9.53955	1.34567	1.41661	1.4312	1.39783	0.00437967
A0A034W214	Uncharacterized protein (Fragment) OS=Bactrocera dorsalis PE=4 SV=1 - [A0A034W214_BACDO]	3.31	1	1	2	332	35.7533	3.96729	1.29749	1.37537	1.34309	1.33865	0.00442036
A0A034VXF8	Uncharacterized protein (Fragment) OS=Bactrocera dorsalis PE=4 SV=1 - [A0A034VXF8_BACDO]	7.49	1	1	2	227	21.4913	9.0415	1.54452	1.47722	1.42902	1.48359	0.00476253
A0A034WRB9	Uncharacterized protein (Fragment) OS=Bactrocera dorsalis PE=4 SV=1 - [A0A034WRB9_BACDO]	4.49	1	1	2	267	27.7222	3.57373	2.23024	2.12276	2.43136	2.26145	0.00510087
A0A034VZU8	Uncharacterized protein (Fragment) OS=Bactrocera dorsalis PE=4 SV=1 - [A0A034VZU8_BACDO]	2.67	1	1	1	486	54.7091	5.40186	1.57659	1.59428	1.4647	1.54519	0.0054914
A0A034V5Z3	Uncharacterized protein (Fragment) OS=Bactrocera dorsalis PE=4 SV=1 - [A0A034V5Z3_BACDO]	0.9	1	1	1	775	88.7431	9.80322	1.43496	1.56566	1.48413	1.49492	0.00587797
A0A034UZ87	Putative cytochrome P450 304a1 OS=Bactrocera dorsalis GN=CP304 PE=3 SV=1 - [A0A034UZ87_BACDO]	23.96	5	7	10	313	36.2253	6.18896	1.20266	1.2337	1.1785	1.20495	0.00601965
A0A034WPK8	Uncharacterized protein (Fragment) OS=Bactrocera dorsalis PE=4 SV=1 - [A0A034WPK8_BACDO]	7.32	1	1	1	123	14.1117	7.06396	1.33773	1.41581	1.32552	1.35969	0.00612612
A0A034WKV5	Uncharacterized protein OS=Bactrocera dorsalis PE=4 SV=1 - [A0A034WKV5_BACDO]	14.33	4	4	7	300	33.2817	6.52197	1.39741	1.50253	1.51564	1.47186	0.0062292
A0A034W9P7	Trypsin OS=Bactrocera dorsalis GN=TRYP PE=3 SV=1 - [A0A034W9P7_BACDO]	8.66	2	2	2	254	26.5741	5.78271	1.46153	1.43249	1.56006	1.48469	0.00628405
A0A034WHP4	Uncharacterized protein (Fragment) OS=Bactrocera dorsalis PE=4 SV=1 - [A0A034WHP4_BACDO]	3.89	1	1	1	180	20.1194	9.0415	1.21975	1.20222	1.26348	1.22848	0.00629577
A0A034WI47	Neurogenic locus notch-like protein 4 (Fragment) OS=Bactrocera dorsalis GN=NOTC4 PE=4 SV=1 - [A0A034WI47_BACDO]	2.28	2	2	2	788	83.5323	4.81787	1.21674	1.23904	1.17958	1.21179	0.00663751
A0A034WJR3	Uncharacterized protein OS=Bactrocera dorsalis PE=4 SV=1 - [A0A034WJR3_BACDO]	22.75	5	5	10	255	27.3035	4.52588	1.50603	1.51124	1.65185	1.55637	0.00728917
A0A034V2F1	Uncharacterized protein (Fragment) OS=Bactrocera dorsalis PE=4 SV=1 - [A0A034V2F1_BACDO]	2.16	1	1	1	510	57.6479	6.37939	1.52352	1.52874	1.6748	1.57569	0.00733579
A0A034WHD5	Uncharacterized protein (Fragment) OS=Bactrocera dorsalis PE=4 SV=1 - [A0A034WHD5_BACDO]	38.71	6	6	7	186	20.3866	4.64014	1.29855	1.39497	1.38933	1.36095	0.00740853
A0A034V8K9	Aldehyde dehydrogenase X, mitochondrial (Fragment) OS=Bactrocera dorsalis GN=AL1B1 PE=4 SV=1 - [A0A034V8K9_BACDO]	44.95	4	4	5	109	11.9995	9.99365	1.21652	1.27392	1.20605	1.23216	0.0081546
A0A034WMQ1	Uncharacterized protein OS=Bactrocera dorsalis PE=4 SV=1 - [A0A034WMQ1_BACDO]	6.9	1	1	1	116	12.6045	9.33447	1.64998	1.555	1.47318	1.55939	0.0082368
A0A034W782	Carbonic anhydrase 2 OS=Bactrocera dorsalis GN=CAH2 PE=4 SV=1 - [A0A034W782_BACDO]	2.4	1	1	1	250	28.5303	7.78174	1.23605	1.22049	1.17238	1.20964	0.00825335
A0A034WQE4	Uncharacterized protein (Fragment) OS=Bactrocera dorsalis PE=4 SV=1 - [A0A034WQE4_BACDO]	4.01	1	1	1	299	32.9886	6.03662	1.46329	1.64578	1.6	1.56969	0.00913218
A0A034VHQ5	Protein wech OS=Bactrocera dorsalis GN=WECH PE=4 SV=1 - [A0A034VHQ5_BACDO]	1.38	1	1	1	796	87.9307	6.56592	1.19845	1.21035	1.26993	1.22624	0.00941786
A0A034VPZ2	Transposable element Tc3 transposase OS=Bactrocera dorsalis GN=TC3A PE=4 SV=1 - [A0A034VPZ2_BACDO]	2.42	1	1	1	331	38.3159	9.72998	1.2667	1.32722	1.23377	1.2759	0.00969619
A0A034WWT0	UPF0369 protein C6orf57-like protein OS=Bactrocera dorsalis GN=CF057 PE=4 SV=1 - [A0A034WWT0_BACDO]	9.92	1	1	1	121	13.3598	8.73389	1.24839	1.35117	1.32423	1.30793	0.00983766
A0A034WQ97	Apolipoprotein D (Fragment) OS=Bactrocera dorsalis GN=APOD PE=4 SV=1 - [A0A034WQ97_BACDO]	7.41	1	1	1	135	14.5033	4.80518	1.30477	1.34717	1.24379	1.29858	0.00994757
A0A034V864	Laccase-5 OS=Bactrocera dorsalis GN=LAC5 PE=4 SV=1 - [A0A034V864_BACDO]	2.85	2	2	2	773	85.6038	7.09326	1.24025	1.19181	1.16865	1.20024	0.0109149
A0A034WQ05	Activating signal cointegrator 1 complex subunit 2 (Fragment) OS=Bactrocera dorsalis GN=ASCC2 PE=4 SV=1 - [A0A034WQ05_BACDO]	1.82	1	1	1	770	87.4838	5.2876	1.18725	1.26777	1.20791	1.22098	0.0117285
A0A034VQF4	General transcription factor IIH subunit 4 OS=Bactrocera dorsalis GN=TF2H4 PE=4 SV=1 - [A0A034VQF4_BACDO]	2.65	1	1	1	491	55.7846	8.77783	1.17732	1.17363	1.25032	1.20042	0.0151695
A0A034WP58	Uncharacterized protein OS=Bactrocera dorsalis PE=4 SV=1 - [A0A034WP58_BACDO]	15.52	4	4	7	393	44.1144	6.59521	1.25653	1.22043	1.16196	1.21297	0.0163285
A0A034W7B2	Eukaryotic translation initiation factor 4 gamma 3 (Fragment) OS=Bactrocera dorsalis GN=IF4G3 PE=4 SV=1 - [A0A034W7B2_BACDO]	3.49	1	1	1	458	52.2849	6.03662	1.17785	1.20348	1.27315	1.21816	0.0166124
A0A034WRV7	Peptidyl-prolyl cis-trans isomerase OS=Bactrocera dorsalis GN=PPIA PE=3 SV=1 - [A0A034WRV7_BACDO]	28.57	3	3	3	105	11.3005	6.771	1.33254	1.21283	1.32204	1.28914	0.0170756
A0A034V646	S phase cyclin A-associated protein in the endoplasmic reticulum (Fragment) OS=Bactrocera dorsalis GN=SCAPE PE=4 SV=1 - [A0A034V646_BACDO]	1.02	1	1	1	1475	166.378	8.95361	1.31937	1.32362	1.20718	1.28339	0.0176233
A0A034VQ28	Transcription initiation factor TFIID subunit 5 OS=Bactrocera dorsalis GN=TAF5 PE=4 SV=1 - [A0A034VQ28_BACDO]	1.02	1	1	4	684	76.8793	6.39209	1.16354	1.26218	1.19918	1.2083	0.0186318
A0A034V3Z0	Centrosomal protein of 97 kDa OS=Bactrocera dorsalis GN=CEP97 PE=4 SV=1 - [A0A034V3Z0_BACDO]	4.82	1	1	1	166	19.4872	7.82568	1.24163	1.23955	1.15103	1.21074	0.0194919
A0A0G2UEY4	Odorant receptor OS=Bactrocera dorsalis GN=OR94b PE=2 SV=1 - [A0A0G2UEY4_BACDO]	3.03	1	1	2	396	46.0034	8.55811	1.78861	1.7729	1.4886	1.68337	0.0197513
A0A034WWZ7	Uncharacterized protein (Fragment) OS=Bactrocera dorsalis PE=4 SV=1 - [A0A034WWZ7_BACDO]	10.05	1	1	1	189	21.0074	6.21436	1.18066	1.19566	1.2811	1.21914	0.0197747
A0A034V3X5	Arrestin domain-containing protein 3 OS=Bactrocera dorsalis GN=ARRD3 PE=4 SV=1 - [A0A034V3X5_BACDO]	1.87	1	1	1	481	52.213	7.69385	1.25394	1.15277	1.20713	1.20461	0.0198074
A0A034VEI3	PTB domain-containing adapter protein ced-6 (Fragment) OS=Bactrocera dorsalis GN=CED6 PE=4 SV=1 - [A0A034VEI3_BACDO]	11.81	2	2	3	254	27.7986	9.5542	1.23406	1.37879	1.27837	1.29707	0.0201431
A0A034VQT0	Translation initiation factor IF-2 (Fragment) OS=Bactrocera dorsalis GN=IF2 PE=4 SV=1 - [A0A034VQT0_BACDO]	8.93	10	10	11	1501	168.56	6.78564	1.2026	1.22463	1.32286	1.25003	0.0211654
A0A034W2H4	Aquaporin OS=Bactrocera dorsalis GN=AQP PE=3 SV=1 - [A0A034W2H4_BACDO]	4.78	1	1	1	251	26.3119	6.37939	1.24967	1.41786	1.30991	1.32581	0.0220503
A0A034VGP0	Centrosomal protein of 135 kDa (Fragment) OS=Bactrocera dorsalis GN=CP135 PE=4 SV=1 - [A0A034VGP0_BACDO]	3.89	1	1	1	283	32.1747	8.41162	1.19729	1.22254	1.31968	1.2465	0.0221483
A0A034WDQ2	TAR DNA-binding protein 43 (Fragment) OS=Bactrocera dorsalis GN=TADBP PE=4 SV=1 - [A0A034WDQ2_BACDO]	3.38	1	1	1	296	30.3639	9.15869	1.31254	1.30858	1.47709	1.36607	0.022239
A0A034VQS3	Glycine receptor subunit alpha-2 OS=Bactrocera dorsalis GN=GLRA2 PE=3 SV=1 - [A0A034VQS3_BACDO]	2.89	1	1	1	450	51.3804	6.69775	1.28475	1.19697	1.17283	1.21818	0.0234394
A0A034WFQ9	Uncharacterized protein OS=Bactrocera dorsalis PE=4 SV=1 - [A0A034WFQ9_BACDO]	1.36	1	1	1	442	49.6049	6.48096	1.17664	1.31209	1.23843	1.24239	0.0251112
A0A034WUN0	Dynein light chain roadblock-type 2 OS=Bactrocera dorsalis GN=DLRB2 PE=4 SV=1 - [A0A034WUN0_BACDO]	9.9	1	1	1	101	11.1409	8.60205	1.68671	1.67843	2.07711	1.81408	0.025127
A0A034VQ96	Defensin OS=Bactrocera dorsalis GN=DEFI PE=4 SV=1 - [A0A034VQ96_BACDO]	18.98	2	2	3	137	14.5094	6.50732	1.33823	1.58267	1.61646	1.51245	0.0280334
A0A034VB43	Coiled-coil domain-containing protein 6 OS=Bactrocera dorsalis GN=CCDC6 PE=4 SV=1 - [A0A034VB43_BACDO]	1.68	1	1	1	537	58.6025	6.80029	1.22364	1.29274	1.15799	1.22479	0.0286689
A0A034V9V5	Heat shock protein 70 (Fragment) OS=Bactrocera dorsalis GN=HSP70 PE=3 SV=1 - [A0A034V9V5_BACDO]	14.19	4	9	26	627	68.5969	5.65576	1.18876	1.21576	1.32714	1.24389	0.0288559
A0A034V9S7	Larval serum protein 1 gamma chain OS=Bactrocera dorsalis GN=LSP1G PE=4 SV=1 - [A0A034V9S7_BACDO]	1.54	1	1	1	780	93.9808	5.37646	1.39122	1.20772	1.34928	1.31607	0.0294899
A0A034VU04	Collagenase (Fragment) OS=Bactrocera dorsalis GN=COGS PE=3 SV=1 - [A0A034VU04_BACDO]	3.24	1	1	1	278	28.5774	7.98682	2.11842	1.74041	1.62659	1.82847	0.0307181
A0A034VUK9	Solute carrier family 25 member 51 OS=Bactrocera dorsalis GN=MCAR1 PE=3 SV=1 - [A0A034VUK9_BACDO]	3	1	1	1	300	34.0475	9.43701	1.15761	1.20463	1.29224	1.21816	0.0311771
A0A034VGV1	Tudor domain-containing protein 1 (Fragment) OS=Bactrocera dorsalis GN=TDRD1 PE=4 SV=1 - [A0A034VGV1_BACDO]	0.68	1	1	1	1183	135.982	8.30908	1.21016	1.32387	1.17781	1.23728	0.0331208
A0A034WTS3	LysM and putative peptidoglycan-binding domain-containing protein 3 OS=Bactrocera dorsalis GN=LYSM3 PE=4 SV=1 - [A0A034WTS3_BACDO]	4.44	1	1	1	270	30.059	5.77002	1.29416	1.18579	1.37297	1.28431	0.0345463
A0A034VI14	Uncharacterized protein OS=Bactrocera dorsalis PE=4 SV=1 - [A0A034VI14_BACDO]	1.99	1	1	1	302	32.8417	8.98291	1.14883	1.24958	1.30293	1.23378	0.0353782
A0A0G2UEV0	Odorant binding protein 69a OS=Bactrocera dorsalis GN=OBP69a PE=2 SV=1 - [A0A0G2UEV0_BACDO]	48.3	1	7	36	147	16.5313	5.2749	1.56125	1.27017	1.52075	1.45072	0.0384517
A0A034WPP2	tRNA (Uracil-5-)-methyltransferase-like protein A OS=Bactrocera dorsalis GN=TRM2A PE=4 SV=1 - [A0A034WPP2_BACDO]	3.7	1	2	2	622	69.3088	6.16357	1.37022	1.17655	1.28323	1.27667	0.038619
A0A034W9N7	Uncharacterized protein OS=Bactrocera dorsalis PE=4 SV=1 - [A0A034W9N7_BACDO]	7.56	2	2	2	291	32.1356	7.02002	1.21987	1.28344	1.13313	1.21215	0.039676
A0A034VPZ8	Uncharacterized protein OS=Bactrocera dorsalis PE=4 SV=1 - [A0A034VPZ8_BACDO]	9.13	3	3	4	416	45.8564	5.84619	1.1307	1.21574	1.2811	1.20918	0.0406978
A0A034WPK7	Putative 28S ribosomal protein S6, mitochondrial OS=Bactrocera dorsalis GN=RT06 PE=4 SV=1 - [A0A034WPK7_BACDO]	17.69	2	3	4	147	17.328	8.98291	1.26452	1.24041	1.12241	1.20911	0.0413683
A0A034WKK6	Chymotrypsin-2 (Fragment) OS=Bactrocera dorsalis GN=CTR2 PE=3 SV=1 - [A0A034WKK6_BACDO]	5.42	1	1	1	277	29.325	6.75635	1.50757	1.23151	1.42552	1.3882	0.0416928
A0A034WNU0	Nuclear cap-binding protein subunit 2 OS=Bactrocera dorsalis GN=NCBP2 PE=4 SV=1 - [A0A034WNU0_BACDO]	7.1	1	1	1	155	17.8927	8.14795	1.13649	1.18875	1.28608	1.20377	0.0432867
A0A034WJ54	Pyroglutamyl-peptidase 1 OS=Bactrocera dorsalis GN=PGPI PE=4 SV=1 - [A0A034WJ54_BACDO]	4.24	1	1	1	236	26.5223	6.16357	1.31331	1.32143	1.1388	1.25785	0.0494495
A0A034WNH5	Heat shock protein 23 OS=Bactrocera dorsalis GN=HSP23 PE=3 SV=1 - [A0A034WNH5_BACDO]	4.94	1	1	1	162	18.3193	7.26904	1.19835	1.41104	1.23784	1.28241	0.0495481
A0A034WLE5	Uncharacterized protein (Fragment) OS=Bactrocera dorsalis PE=4 SV=1 - [A0A034WLE5_BACDO]	3.77	1	1	1	318	34.1972	6.21436	0.395001	0.363899		0.37945	0.0159504
A0A034WEI3	Uncharacterized protein OS=Bactrocera dorsalis PE=4 SV=1 - [A0A034WEI3_BACDO]	6.91	1	1	1	333	37.3526	5.43994	0.512703	0.572829		0.542766	0.0417973
A0A034W8P6	Protein E(Sev)2B OS=Bactrocera dorsalis GN=DRK PE=4 SV=1 - [A0A034W8P6_BACDO]	13.74	3	3	4	211	24.4461	5.49072	0.766319	0.776501	0.769567	0.770796	0.000171608
A0A034WEL3	Kunitz-type proteinase inhibitor kalicludin-3 OS=Bactrocera dorsalis GN=KC3 PE=4 SV=1 - [A0A034WEL3_BACDO]	10.87	2	2	4	138	14.916	4.53857	0.782033	0.787283	0.793086	0.787467	0.000225511
A0A034VNS2	Angiotensin-converting enzyme-related protein OS=Bactrocera dorsalis GN=ACER PE=3 SV=1 - [A0A034VNS2_BACDO]	15.54	9	9	9	637	73.7575	6.13818	0.809694	0.807291	0.799226	0.805404	0.000264556
A0A034W3G0	Chitinase-like protein Idgf4 OS=Bactrocera dorsalis GN=IDGF4 PE=3 SV=1 - [A0A034W3G0_BACDO]	47.61	15	15	47	439	48.3397	7.54736	0.757899	0.769177	0.772576	0.766551	0.000360852
A0A034WSX8	Polymerase delta-interacting protein 2 OS=Bactrocera dorsalis GN=PDIP2 PE=4 SV=1 - [A0A034WSX8_BACDO]	9.8	3	3	3	408	45.4609	7.60596	0.726296	0.721199	0.738882	0.728792	0.000375262
A0A034W4H4	Chitinase-like protein Idgf2 OS=Bactrocera dorsalis GN=IDGF2 PE=3 SV=1 - [A0A034W4H4_BACDO]	29.68	8	10	14	438	49.0097	6.62451	0.762206	0.746656	0.747923	0.752262	0.000404731
A0A034WTQ4	Serine/threonine-protein kinase 16 OS=Bactrocera dorsalis GN=STK16 PE=4 SV=1 - [A0A034WTQ4_BACDO]	5.96	1	1	1	319	36.1873	5.8335	0.349436	0.373121	0.396016	0.372858	0.000459445
A0A034W4N5	Uncharacterized protein OS=Bactrocera dorsalis PE=4 SV=1 - [A0A034W4N5_BACDO]	36.44	1	6	7	236	26.7495	9.42236	0.817473	0.826519	0.830677	0.82489	0.000495154
A0A034W6G2	PP2C-like domain-containing protein CG9801 OS=Bactrocera dorsalis GN=Y9801 PE=4 SV=1 - [A0A034W6G2_BACDO]	5.71	2	2	2	665	72.1265	8.73389	0.755153	0.747001	0.766044	0.756066	0.000510962
A0A034WL05	Uncharacterized protein C5orf4-like protein OS=Bactrocera dorsalis GN=CE004 PE=4 SV=1 - [A0A034WL05_BACDO]	7.41	2	2	2	297	34.9727	8.42627	0.790006	0.793515	0.777083	0.786868	0.00054904
A0A034WV96	Actin-related protein 2/3 complex subunit 3 OS=Bactrocera dorsalis GN=ARPC3 PE=3 SV=1 - [A0A034WV96_BACDO]	11.86	2	2	3	177	20.4854	8.63135	0.708525	0.734194	0.710211	0.717643	0.000860853
A0A034WF74	Putative fatty acyl-CoA reductase CG5065 OS=Bactrocera dorsalis GN=FACR1 PE=4 SV=1 - [A0A034WF74_BACDO]	6.27	1	1	1	526	60.4526	8.68994	0.655432	0.618323	0.627356	0.633704	0.000929058
A0A034VJC6	ATP-dependent RNA helicase DDX42 OS=Bactrocera dorsalis GN=DDX42 PE=3 SV=1 - [A0A034VJC6_BACDO]	3.82	2	2	2	786	86.8626	6.78564	0.793005	0.798118	0.813646	0.80159	0.00097699
A0A034VIA0	Putative maltase H (Fragment) OS=Bactrocera dorsalis GN=MAL2 PE=4 SV=1 - [A0A034VIA0_BACDO]	5.65	1	1	1	248	28.6661	5.33838	0.744104	0.71632	0.718062	0.726162	0.00107491
A0A034VBY7	Uncharacterized protein OS=Bactrocera dorsalis PE=4 SV=1 - [A0A034VBY7_BACDO]	38.62	9	9	17	246	27.6403	4.729	0.7144	0.741843	0.740306	0.732183	0.00110316
A0A034WES2	Head-specific guanylate cyclase OS=Bactrocera dorsalis GN=GCYH PE=3 SV=1 - [A0A034WES2_BACDO]	1.48	1	1	1	676	75.5783	6.07471	0.675815	0.71148	0.686911	0.691402	0.00116394
A0A034V599	Uncharacterized protein (Fragment) OS=Bactrocera dorsalis PE=4 SV=1 - [A0A034V599_BACDO]	4.79	3	3	3	814	90.8642	6.84424	0.421537	0.482053	0.428064	0.443885	0.001187
A0A034VJ95	Tyrosine 3-monooxygenase OS=Bactrocera dorsalis GN=TY3H PE=4 SV=1 - [A0A034VJ95_BACDO]	12.63	5	5	6	578	65.2499	5.65576	0.681475	0.692195	0.719927	0.697866	0.00143475
A0A034VSJ8	Disintegrin and metalloproteinase domain-containing protein 10 (Fragment) OS=Bactrocera dorsalis GN=ADA10 PE=4 SV=1 - [A0A034VSJ8_BACDO]	2.76	1	1	1	507	53.745	8.52881	0.641421	0.623869	0.590039	0.618443	0.0015581
A0A034VMD9	Coiled-coil domain-containing protein 115 OS=Bactrocera dorsalis GN=CC115 PE=4 SV=1 - [A0A034VMD9_BACDO]	6.96	1	1	2	158	18.1763	6.53662	0.689125	0.680402	0.644707	0.671411	0.00170553
A0A034VTK3	Chitinase-like protein Idgf5 OS=Bactrocera dorsalis GN=IDGF5 PE=3 SV=1 - [A0A034VTK3_BACDO]	17.82	5	5	6	432	48.5747	6.55127	0.767767	0.760302	0.733209	0.753759	0.00181288
A0A034W9G8	Large proline-rich protein BAG6 (Fragment) OS=Bactrocera dorsalis GN=BAG6 PE=4 SV=1 - [A0A034W9G8_BACDO]	2.67	1	1	1	449	48.8916	4.71631	0.645236	0.69443	0.672251	0.670639	0.00185986
A0A034WG07	Uncharacterized protein OS=Bactrocera dorsalis PE=4 SV=1 - [A0A034WG07_BACDO]	36.94	7	7	10	222	25.3359	4.86865	0.747441	0.758323	0.720381	0.742048	0.00190669
A0A034WG94	Protein Dom3Z OS=Bactrocera dorsalis GN=DOM3Z PE=4 SV=1 - [A0A034WG94_BACDO]	5.03	1	1	1	378	44.1972	8.82178	0.758882	0.725346	0.759126	0.747785	0.00197301
A0A034WCK7	Ras-related GTP-binding protein A OS=Bactrocera dorsalis GN=RRAGA PE=4 SV=1 - [A0A034WCK7_BACDO]	2.27	1	1	1	309	35.4629	7.03467	0.72338	0.678476	0.711238	0.704365	0.00205134
A0A034VX17	Uncharacterized protein C9orf114 OS=Bactrocera dorsalis GN=CI114 PE=4 SV=1 - [A0A034VX17_BACDO]	3.89	1	1	1	489	55.3107	7.18115	0.509218	0.429899	0.440963	0.460027	0.00210312
A0A034WGR2	PXMP2/4 family protein 4 OS=Bactrocera dorsalis GN=PX24D PE=4 SV=1 - [A0A034WGR2_BACDO]	3.08	1	1	1	227	25.6882	8.80713	0.686545	0.68913	0.642803	0.672826	0.00210375
A0A034WFG5	Protease inhibitor OS=Bactrocera dorsalis GN=SBPI PE=4 SV=1 - [A0A034WFG5_BACDO]	26.22	3	3	3	164	17.0828	9.64209	0.785753	0.750918	0.782862	0.773178	0.00241246
A0A034VWC7	CTP synthase OS=Bactrocera dorsalis GN=PYRG PE=3 SV=1 - [A0A034VWC7_BACDO]	2.47	2	2	2	649	72.3552	7.88428	0.690813	0.66002	0.717835	0.689556	0.00288176
A0A034WH01	Low-density lipoprotein receptor-related protein (Fragment) OS=Bactrocera dorsalis GN=LRP PE=4 SV=1 - [A0A034WH01_BACDO]	1.41	1	1	1	708	78.8218	4.75439	0.843083	0.81081	0.829184	0.827692	0.00292922
A0A034VSE0	Ion transport peptide-like protein OS=Bactrocera dorsalis GN=ITPL PE=4 SV=1 - [A0A034VSE0_BACDO]	22.22	3	3	3	126	14.7197	8.93896	0.730924	0.76936	0.774296	0.758193	0.00319882
A0A034WMW0	DNA polymerase delta small subunit OS=Bactrocera dorsalis GN=DPOD2 PE=4 SV=1 - [A0A034WMW0_BACDO]	2.34	1	1	1	428	48.4602	6.25244	0.681763	0.664285	0.723776	0.689941	0.00322611
A0A034VQH4	Uncharacterized protein OS=Bactrocera dorsalis PE=4 SV=1 - [A0A034VQH4_BACDO]	4.6	2	2	2	478	54.7186	8.93896	0.721246	0.719865	0.668688	0.703266	0.0033794
A0A034VDK3	Neogenin OS=Bactrocera dorsalis GN=NEO1 PE=4 SV=1 - [A0A034VDK3_BACDO]	0.76	1	1	1	1571	172.682	6.1001	0.785407	0.749609	0.79183	0.775615	0.00340895
A0A034VAP7	Kinesin-like protein OS=Bactrocera dorsalis GN=KIF23 PE=3 SV=1 - [A0A034VAP7_BACDO]	1.22	1	1	1	899	101.832	9.17334	0.767036	0.76464	0.804684	0.778787	0.00341842
A0A034VTP6	Putative E3 ubiquitin-protein ligase HERC4 OS=Bactrocera dorsalis GN=HERC4 PE=4 SV=1 - [A0A034VTP6_BACDO]	1.99	1	1	1	1054	119.048	6.0874	0.545563	0.469491	0.559007	0.524687	0.0034203
A0A034WR79	Uncharacterized protein OS=Bactrocera dorsalis PE=4 SV=1 - [A0A034WR79_BACDO]	15.42	3	3	6	214	24.7395	5.24951	0.786298	0.76331	0.80718	0.785596	0.00347341
A0A034WRA3	Uncharacterized protein OS=Bactrocera dorsalis PE=4 SV=1 - [A0A034WRA3_BACDO]	23.77	3	3	5	122	13.5949	4.97021	0.793276	0.745602	0.76617	0.768349	0.00353273
A0A034WU37	GTP-binding protein 1 OS=Bactrocera dorsalis GN=GTPB1 PE=4 SV=1 - [A0A034WU37_BACDO]	1.81	1	1	1	664	73.0849	9.0415	0.451184	0.36385	0.479533	0.431522	0.00372901
A0A034VPG0	CD109 antigen OS=Bactrocera dorsalis GN=CD109 PE=4 SV=1 - [A0A034VPG0_BACDO]	20.13	22	22	37	1421	157.983	5.51611	0.82767	0.801859	0.786651	0.805393	0.00376341
A0A034VP43	Uncharacterized protein OS=Bactrocera dorsalis PE=4 SV=1 - [A0A034VP43_BACDO]	34.02	5	5	8	194	22.1899	8.19189	0.808303	0.845756	0.821803	0.825287	0.00390594
A0A034W3H9	Uridine diphosphate glucose pyrophosphatase OS=Bactrocera dorsalis GN=NUD14 PE=4 SV=1 - [A0A034W3H9_BACDO]	12.96	2	2	2	216	24.3182	5.10986	0.767693	0.80642	0.809517	0.794543	0.00426113
A0A034VFC7	MD-2-related lipid-recognition protein OS=Bactrocera dorsalis GN=ML1P PE=4 SV=1 - [A0A034VFC7_BACDO]	25	3	3	5	152	16.9285	7.56201	0.780235	0.802199	0.750701	0.777712	0.00447471
A0A034WMV3	Uncharacterized protein OS=Bactrocera dorsalis PE=4 SV=1 - [A0A034WMV3_BACDO]	5.97	1	1	1	201	23.7753	8.47021	0.849839	0.809115	0.82385	0.827601	0.00473446
A0A034VXV7	CTD nuclear envelope phosphatase 1-like protein OS=Bactrocera dorsalis GN=CNEP1 PE=4 SV=1 - [A0A034VXV7_BACDO]	7	1	2	2	243	28.4417	9.42236	0.786787	0.729984	0.742532	0.753101	0.00483368
A0A034W4W1	Tetraspanin OS=Bactrocera dorsalis GN=TSN6 PE=3 SV=1 - [A0A034W4W1_BACDO]	3.33	1	1	1	240	26.6859	6.62451	0.784131	0.803834	0.751035	0.779667	0.00485247
A0A034VVE1	Uncharacterized protein (Fragment) OS=Bactrocera dorsalis PE=4 SV=1 - [A0A034VVE1_BACDO]	30.04	15	15	19	669	74.7631	6.04932	0.755831	0.72559	0.785333	0.755585	0.00494231
A0A034VSZ7	Uncharacterized protein OS=Bactrocera dorsalis PE=4 SV=1 - [A0A034VSZ7_BACDO]	19.21	4	4	6	229	26.0563	5.12256	0.647138	0.634589	0.558976	0.613568	0.00503892
A0A034WFE3	N-alpha-acetyltransferase 40 OS=Bactrocera dorsalis GN=NAA40 PE=4 SV=1 - [A0A034WFE3_BACDO]	4.06	1	1	1	197	22.6393	8.85107	0.845923	0.802603	0.814775	0.8211	0.00515861
A0A034WQR7	Nuclear migration protein nudC OS=Bactrocera dorsalis GN=NUDC PE=4 SV=1 - [A0A034WQR7_BACDO]	16.67	5	5	9	294	33.588	5.33838	0.803979	0.781693	0.748481	0.778051	0.00523621
A0A034VF87	Peptidoglycan-recognition protein LF OS=Bactrocera dorsalis GN=PGPLF PE=4 SV=1 - [A0A034VF87_BACDO]	2.03	1	1	1	344	38.5214	8.17725	0.543206	0.453688	0.569175	0.522023	0.00531324
A0A034VCL0	Uncharacterized protein (Fragment) OS=Bactrocera dorsalis PE=4 SV=1 - [A0A034VCL0_BACDO]	8.19	1	1	1	171	19.558	10.0962	0.792913	0.731755	0.753202	0.75929	0.00549371
A0A034VQW8	Serpin-Z1C OS=Bactrocera dorsalis GN=SPZ1C PE=3 SV=1 - [A0A034VQW8_BACDO]	5.73	2	2	3	436	49.0283	5.79541	0.817814	0.776087	0.765174	0.786358	0.00558977
A0A034VQD3	Trafficking protein particle complex subunit 5 OS=Bactrocera dorsalis GN=TPPC5 PE=4 SV=1 - [A0A034VQD3_BACDO]	9.28	1	1	1	194	22.2014	8.39697	0.752822	0.700672	0.766491	0.739995	0.00589621
A0A034WB65	Putative medium-chain specific acyl-CoA dehydrogenase, mitochondrial OS=Bactrocera dorsalis GN=ACADM PE=4 SV=1 - [A0A034WB65_BACDO]	59.22	1	6	12	103	11.5758	8.11865	0.754192	0.728411	0.679059	0.720554	0.00616407
A0A034W9Y1	Larval cuticle protein A2B OS=Bactrocera dorsalis GN=CUA2B PE=4 SV=1 - [A0A034W9Y1_BACDO]	5.6	1	1	1	250	24.4673	8.30908	0.66345	0.673922	0.741596	0.692989	0.00630339
V9P6U5	Cytochrome P450 monooxygenase 6g2 OS=Bactrocera dorsalis PE=2 SV=1 - [V9P6U5_BACDO]	40.75	2	24	102	535	61.9769	8.83643	0.845206	0.825382	0.796272	0.822287	0.00633356
A0A034VMS7	Uncharacterized protein (Fragment) OS=Bactrocera dorsalis PE=4 SV=1 - [A0A034VMS7_BACDO]	18.03	1	1	1	122	14.016	6.18896	0.856163	0.809692	0.830898	0.832251	0.00635075
A0A034WLS5	Uncharacterized protein (Fragment) OS=Bactrocera dorsalis PE=4 SV=1 - [A0A034WLS5_BACDO]	5.39	1	1	1	297	34.0575	6.25244	0.833627	0.782878	0.819205	0.811903	0.00638131
A0A034WDY7	Fatty-acid amide hydrolase 2-A (Fragment) OS=Bactrocera dorsalis GN=FAH2A PE=4 SV=1 - [A0A034WDY7_BACDO]	56.41	1	7	10	117	13.4327	9.5249	0.604241	0.638298	0.702468	0.648336	0.00663853
A0A034WDT2	Organic cation transporter-like protein (Fragment) OS=Bactrocera dorsalis GN=OCTL PE=4 SV=1 - [A0A034WDT2_BACDO]	2.63	1	1	1	419	47.1853	8.70459	0.776878	0.769786	0.712411	0.753025	0.00676018
A0A034WFT2	Casein kinase II subunit beta OS=Bactrocera dorsalis GN=CSK2B PE=3 SV=1 - [A0A034WFT2_BACDO]	10.36	1	1	1	222	25.6713	5.43994	0.623984	0.552199	0.661458	0.612547	0.00677508
A0A034WSD5	Apolipoprotein D OS=Bactrocera dorsalis GN=APOD PE=4 SV=1 - [A0A034WSD5_BACDO]	13.81	3	3	4	268	29.1866	6.53662	0.849804	0.797891	0.821341	0.823012	0.00711496
A0A034W898	Inactive hydroxysteroid dehydrogenase-like protein 1 OS=Bactrocera dorsalis GN=HSDL1 PE=4 SV=1 - [A0A034W898_BACDO]	2.38	1	1	1	336	38.4694	9.33447	0.673355	0.699217	0.757212	0.709928	0.00722616
A0A034WCJ0	Putative phosphatase phospho2 OS=Bactrocera dorsalis GN=PHOP2 PE=4 SV=1 - [A0A034WCJ0_BACDO]	5.99	1	1	2	267	30.7365	6.93213	0.746793	0.739165	0.804208	0.763389	0.007443
A0A034W684	HBS1-like protein (Fragment) OS=Bactrocera dorsalis GN=HBS1L PE=4 SV=1 - [A0A034W684_BACDO]	2.15	1	1	1	512	56.4604	8.44092	0.760788	0.788189	0.823794	0.790924	0.00752492
A0A034WFQ7	S1 RNA-binding domain-containing protein 1 OS=Bactrocera dorsalis GN=SRBD1 PE=4 SV=1 - [A0A034WFQ7_BACDO]	1.07	1	1	1	938	105.312	8.38232	0.62787	0.575942	0.688012	0.630608	0.00759686
A0A034V4Z6	Uncharacterized protein OS=Bactrocera dorsalis PE=4 SV=1 - [A0A034V4Z6_BACDO]	19.49	1	1	1	118	14.1465	10.0522	0.41162	0.369065	0.533674	0.43812	0.00762026
A0A034WCX3	Protein SHQ1-like protein OS=Bactrocera dorsalis GN=SHQ1 PE=4 SV=1 - [A0A034WCX3_BACDO]	1.77	1	1	1	509	57.9322	4.83057	0.634818	0.530847	0.637217	0.600961	0.00763285
A0A034VQM0	E3 ubiquitin-protein ligase RNF13 (Fragment) OS=Bactrocera dorsalis GN=RNF13 PE=4 SV=1 - [A0A034VQM0_BACDO]	8.81	2	2	2	386	43.0849	8.83643	0.576057	0.502663	0.634249	0.57099	0.00778287
A0A034V5Y8	Protein espinas OS=Bactrocera dorsalis GN=ESN PE=4 SV=1 - [A0A034V5Y8_BACDO]	5.19	1	1	1	231	26.4641	6.59521	0.752007	0.661083	0.709922	0.707671	0.0079801
A0A034WGR6	Uncharacterized protein OS=Bactrocera dorsalis PE=4 SV=1 - [A0A034WGR6_BACDO]	26.84	5	5	13	231	26.2895	5.41455	0.818245	0.801663	0.753615	0.791174	0.00850306
A0A034VUB5	Uncharacterized protein KIAA0528 OS=Bactrocera dorsalis GN=K0528 PE=4 SV=1 - [A0A034VUB5_BACDO]	0.85	1	1	1	1176	126.99	6.3667	0.696982	0.583897	0.603694	0.628191	0.00867971
A0A034W9Z9	Alaserpin OS=Bactrocera dorsalis GN=SERA PE=3 SV=1 - [A0A034W9Z9_BACDO]	34.95	11	11	15	392	43.7189	6.41748	0.762405	0.814998	0.743999	0.773801	0.00872875
A0A034WC76	Putative family 31 glucosidase KIAA1161 OS=Bactrocera dorsalis GN=K1161 PE=3 SV=1 - [A0A034WC76_BACDO]	4.17	2	2	2	648	74.0749	5.13525	0.801567	0.776235	0.839432	0.805745	0.00881744
A0A034W568	Xanthine dehydrogenase (Fragment) OS=Bactrocera dorsalis GN=XDH PE=4 SV=1 - [A0A034W568_BACDO]	2.2	1	1	1	818	91.1642	7.21045	0.599681	0.549029	0.676426	0.608379	0.00882384
A0A034V2J7	Cyclin-dependent kinase-like 1 (Fragment) OS=Bactrocera dorsalis GN=CDKL1 PE=4 SV=1 - [A0A034V2J7_BACDO]	10.89	2	2	3	257	29.3954	8.51416	0.858876	0.827115	0.803076	0.829689	0.00888276
A0A034WLD5	Three prime repair exonuclease 2 OS=Bactrocera dorsalis GN=TREX2 PE=4 SV=1 - [A0A034WLD5_BACDO]	7.05	1	1	1	156	18.3193	7.6792	0.743942	0.735184	0.808212	0.762446	0.00926211
A0A034VPL4	Matrix metalloproteinase-14 OS=Bactrocera dorsalis GN=MMP14 PE=4 SV=1 - [A0A034VPL4_BACDO]	17.7	7	7	10	548	60.8345	9.0415	0.836117	0.803363	0.769149	0.802876	0.00948267
A0A034V065	Uncharacterized protein (Fragment) OS=Bactrocera dorsalis PE=4 SV=1 - [A0A034V065_BACDO]	1.69	1	1	1	770	84.1705	6.12549	0.750314	0.750316	0.81775	0.772793	0.0096465
S5R7H8	Odorant binding protein 2 OS=Bactrocera dorsalis GN=OBP2 PE=2 SV=1 - [S5R7H8_BACDO]	36.23	4	5	5	138	14.9305	5.38916	0.787508	0.744182	0.698938	0.743543	0.00979523
A0A034VM24	Ras GTPase-activating protein 1 OS=Bactrocera dorsalis GN=RASA1 PE=4 SV=1 - [A0A034VM24_BACDO]	4.25	2	2	2	917	104.043	7.1958	0.729341	0.808137	0.747635	0.761704	0.00983614
A0A034VKU6	Myotubularin-related protein 3 OS=Bactrocera dorsalis GN=MTMR3 PE=4 SV=1 - [A0A034VKU6_BACDO]	0.55	1	1	1	1279	139.846	5.42725	0.816308	0.738786	0.771994	0.775696	0.00987391
A0A034V4P4	Membrane metallo-endopeptidase-like 1 OS=Bactrocera dorsalis GN=MMEL1 PE=4 SV=1 - [A0A034V4P4_BACDO]	8.69	3	3	4	472	55.6275	5.45264	0.695315	0.768748	0.672047	0.712037	0.0100858
A0A034WEN2	Uncharacterized protein (Fragment) OS=Bactrocera dorsalis PE=4 SV=1 - [A0A034WEN2_BACDO]	5.09	1	1	1	216	25.3585	5.38916	0.828955	0.851844	0.789546	0.823448	0.0104529
A0A034V1T6	WASH complex subunit FAM21-like protein OS=Bactrocera dorsalis GN=FAM21 PE=4 SV=1 - [A0A034V1T6_BACDO]	0.83	1	1	1	1686	182.451	4.85596	0.761579	0.719578	0.804725	0.761961	0.0104957
A0A034VHC1	cAMP-specific 3',5'-cyclic phosphodiesterase, isoform F OS=Bactrocera dorsalis GN=PDE4E PE=4 SV=1 - [A0A034VHC1_BACDO]	5.68	2	2	2	634	70.7219	5.22412	0.672187	0.544153	0.649089	0.62181	0.0106781
I1YDC5	Carboxylic ester hydrolase OS=Bactrocera dorsalis PE=2 SV=1 - [I1YDC5_BACDO]	4.39	2	2	2	615	69.6978	6.16357	0.680748	0.708402	0.590036	0.659729	0.0108582
A0A034WM25	Methylthioribose-1-phosphate isomerase OS=Bactrocera dorsalis GN=MTNA PE=3 SV=1 - [A0A034WM25_BACDO]	3.93	1	1	2	356	38.2563	7.13721	0.692829	0.757088	0.647679	0.699199	0.0109541
A0A034WKM4	Protein stoned-A OS=Bactrocera dorsalis GN=STNA PE=4 SV=1 - [A0A034WKM4_BACDO]	2.56	1	1	1	859	93.2523	4.52588	0.788286	0.700576	0.706343	0.731735	0.0109649
A0A034WPX9	Whirlin (Fragment) OS=Bactrocera dorsalis GN=WHRN PE=4 SV=1 - [A0A034WPX9_BACDO]	2.31	1	1	1	477	52.3993	9.27588	0.844607	0.777937	0.821877	0.814807	0.0109808
A0A034WT72	Cytochrome c oxidase protein 20-like protein OS=Bactrocera dorsalis GN=COX20 PE=4 SV=1 - [A0A034WT72_BACDO]	9.65	1	1	1	114	13.1776	8.45557	0.8434	0.822204	0.776637	0.81408	0.0110377
A0A034V4H1	Protein dopey-1-like protein (Fragment) OS=Bactrocera dorsalis GN=DOP1 PE=4 SV=1 - [A0A034V4H1_BACDO]	0.71	1	1	1	1399	153.786	6.66846	0.766341	0.67627	0.667668	0.703426	0.0111323
A0A034WJV6	Uncharacterized protein OS=Bactrocera dorsalis PE=4 SV=1 - [A0A034WJV6_BACDO]	69.7	8	8	24	99	10.6376	5.14795	0.858093	0.823615	0.793056	0.824921	0.0113181
A0A034W2M6	Bromodomain and WD repeat-containing protein 3 OS=Bactrocera dorsalis GN=BRWD3 PE=4 SV=1 - [A0A034W2M6_BACDO]	2.47	2	2	2	1577	178.819	6.99072	0.397904	0.412649	0.577884	0.462812	0.0113386
A0A034WQN2	Uncharacterized protein (Fragment) OS=Bactrocera dorsalis PE=4 SV=1 - [A0A034WQN2_BACDO]	2.14	1	1	1	280	32.0545	4.75439	0.795204	0.708646	0.772533	0.758794	0.0113465
A0A034WC57	Leukocyte elastase inhibitor (Fragment) OS=Bactrocera dorsalis GN=ILEU PE=3 SV=1 - [A0A034WC57_BACDO]	1.58	1	1	1	570	63.8445	8.23584	0.525244	0.557911	0.672335	0.585163	0.0113594
A0A034WD61	Uncharacterized protein (Fragment) OS=Bactrocera dorsalis PE=4 SV=1 - [A0A034WD61_BACDO]	17.39	2	2	3	161	18.073	7.45947	0.770346	0.662234	0.715284	0.715955	0.0118595
A0A034VY71	Intraflagellar transport protein 52-like protein (Fragment) OS=Bactrocera dorsalis GN=IFT52 PE=4 SV=1 - [A0A034VY71_BACDO]	5.86	1	1	1	222	25.4269	4.83057	0.784689	0.803504	0.718186	0.768793	0.0122985
A0A034VRX2	Uncharacterized protein (Fragment) OS=Bactrocera dorsalis PE=4 SV=1 - [A0A034VRX2_BACDO]	1.57	1	1	1	638	67.8191	9.42236	0.739967	0.81374	0.810036	0.787914	0.0125622
A0A034WIV7	Phosphoenolpyruvate carboxykinase (GTP) OS=Bactrocera dorsalis GN=PCKG PE=4 SV=1 - [A0A034WIV7_BACDO]	2.53	1	1	1	356	39.9778	6.44287	0.520382	0.438016	0.623064	0.527154	0.012573
A0A034UXC6	Uncharacterized protein (Fragment) OS=Bactrocera dorsalis PE=4 SV=1 - [A0A034UXC6_BACDO]	30.1	3	3	4	103	11.768	9.53955	0.730515	0.608418	0.696964	0.678632	0.0126002
A0A034WNM5	Ribose-5-phosphate isomerase OS=Bactrocera dorsalis GN=RPIA PE=4 SV=1 - [A0A034WNM5_BACDO]	4.68	1	1	1	278	30.3858	8.76318	0.798425	0.704011	0.712208	0.738215	0.0130468
A0A034VUP0	Chitinase-like protein Idgf1 (Fragment) OS=Bactrocera dorsalis GN=IDGF1 PE=3 SV=1 - [A0A034VUP0_BACDO]	12.31	4	4	6	471	53.0202	7.47412	0.662751	0.767115	0.659881	0.696582	0.013249
A0A034VPR3	Elongation factor Tu GTP-binding domain-containing protein 1 OS=Bactrocera dorsalis GN=ETUD1 PE=4 SV=1 - [A0A034VPR3_BACDO]	1.05	1	1	1	1043	116.739	6.1001	0.410367	0.57772	0.577974	0.52202	0.0133687
A0A034WLZ5	Kunitz-type proteinase inhibitor kalicludin-1 (Fragment) OS=Bactrocera dorsalis GN=KC1 PE=4 SV=1 - [A0A034WLZ5_BACDO]	18.18	2	2	2	99	11.1936	9.46631	0.830575	0.781261	0.852676	0.821504	0.0136986
A0A034VD64	Peptidyl-prolyl cis-trans isomerase OS=Bactrocera dorsalis GN=PPIL3 PE=3 SV=1 - [A0A034VD64_BACDO]	8.07	1	1	1	161	17.8568	6.52197	0.658687	0.722644	0.580578	0.65397	0.0138021
A0A034V2U6	Titin (Fragment) OS=Bactrocera dorsalis GN=TITIN PE=4 SV=1 - [A0A034V2U6_BACDO]	0.46	1	1	1	2384	270.669	4.93213	0.742758	0.643035	0.608177	0.664657	0.0141545
A0A034WR57	Ankyrin repeat domain-containing protein 49 OS=Bactrocera dorsalis GN=ANR49 PE=4 SV=1 - [A0A034WR57_BACDO]	12.09	2	2	2	215	24.1445	4.57666	0.783318	0.717641	0.810659	0.770539	0.0141627
A0A034VG12	Uncharacterized protein OS=Bactrocera dorsalis PE=4 SV=1 - [A0A034VG12_BACDO]	2.8	2	2	2	679	72.2961	5.03369	0.765034	0.724076	0.821792	0.770301	0.0148739
A0A034VB72	Glutathione S-transferase 1 OS=Bactrocera dorsalis GN=GSTT1 PE=3 SV=1 - [A0A034VB72_BACDO]	31.67	1	6	7	221	25.133	7.43018	0.707544	0.616687	0.547131	0.623787	0.0148999
A0A034VFE5	Uncharacterized protein OS=Bactrocera dorsalis PE=4 SV=1 - [A0A034VFE5_BACDO]	4.83	2	2	2	373	40.746	7.81104	0.752012	0.722463	0.820606	0.765027	0.0149622
A0A034VSB0	Translation initiation factor eIF-2B subunit epsilon (Fragment) OS=Bactrocera dorsalis GN=EI2BE PE=4 SV=1 - [A0A034VSB0_BACDO]	6.03	2	2	2	348	39.087	7.03467	0.835238	0.859239	0.784975	0.826484	0.0155319
A0A034VPX0	Carbonic anhydrase 7 OS=Bactrocera dorsalis GN=CAH7 PE=4 SV=1 - [A0A034VPX0_BACDO]	2.72	1	1	1	331	37.3286	5.93506	0.817384	0.760666	0.843133	0.807061	0.0155688
A0A034WAU2	Ankyrin repeat domain-containing protein 54 OS=Bactrocera dorsalis GN=ANR54 PE=4 SV=1 - [A0A034WAU2_BACDO]	3.98	1	1	1	327	35.8575	7.56201	0.865338	0.78904	0.815517	0.823298	0.0156466
A0A034VGX7	Sperm-associated antigen 1 OS=Bactrocera dorsalis GN=SPAG1 PE=4 SV=1 - [A0A034VGX7_BACDO]	4.19	1	1	1	215	25.0517	8.07471	0.641266	0.473237	0.629846	0.58145	0.0163624
A0A034WJS3	ADP,ATP carrier protein OS=Bactrocera dorsalis GN=ADT PE=3 SV=1 - [A0A034WJS3_BACDO]	16.34	1	5	20	306	34.2088	9.70068	0.792445	0.857063	0.775223	0.808244	0.0164605
A0A034WPZ0	Uncharacterized protein (Fragment) OS=Bactrocera dorsalis PE=4 SV=1 - [A0A034WPZ0_BACDO]	20.36	4	4	5	275	31.0814	6.0874	0.8053	0.740057	0.830854	0.79207	0.0164856
A0A034V5C7	Protein numb OS=Bactrocera dorsalis GN=NUMB PE=4 SV=1 - [A0A034V5C7_BACDO]	2.11	1	1	1	570	61.4622	9.05615	0.804796	0.689809	0.736373	0.743659	0.01655
A0A034WK45	Uncharacterized protein (Fragment) OS=Bactrocera dorsalis PE=4 SV=1 - [A0A034WK45_BACDO]	18.85	4	4	7	244	27.8164	5.5415	0.799156	0.707296	0.681604	0.729352	0.0169406
A0A034WW50	Putative inorganic phosphate cotransporter (Fragment) OS=Bactrocera dorsalis GN=PICO PE=4 SV=1 - [A0A034WW50_BACDO]	3.49	1	1	1	229	24.7739	7.79639	0.817947	0.73724	0.82125	0.792146	0.017021
A0A034WWV5	Putative glycerol kinase 3 OS=Bactrocera dorsalis GN=GLPK3 PE=3 SV=1 - [A0A034WWV5_BACDO]	2.35	1	1	1	596	66.2014	5.87158	0.802857	0.683092	0.724283	0.736744	0.0173456
A0A034VV33	MIF4G domain-containing protein B (Fragment) OS=Bactrocera dorsalis GN=M4GDB PE=4 SV=1 - [A0A034VV33_BACDO]	3.7	1	1	2	405	45.3423	8.95361	0.8604	0.778421	0.832212	0.823678	0.0180963
A0A034W1X2	Alaserpin OS=Bactrocera dorsalis GN=SERA PE=3 SV=1 - [A0A034W1X2_BACDO]	8.04	3	3	4	398	44.4607	8.47021	0.757927	0.850864	0.785225	0.798005	0.018136
A0A034WEX7	Tubby-related protein 4 (Fragment) OS=Bactrocera dorsalis GN=TULP4 PE=4 SV=1 - [A0A034WEX7_BACDO]	2.56	1	1	1	624	70.2512	9.80322	0.756897	0.622934	0.728071	0.702634	0.0182307
A0A034WIU7	Tetratricopeptide repeat protein 27 OS=Bactrocera dorsalis GN=TTC27 PE=4 SV=1 - [A0A034WIU7_BACDO]	5.05	3	3	3	792	91.0767	6.96143	0.839036	0.736434	0.780109	0.785193	0.0186192
A0A034V368	Helicase domino (Fragment) OS=Bactrocera dorsalis GN=DOM PE=4 SV=1 - [A0A034V368_BACDO]	0.97	2	2	2	3081	335.043	8.49951	0.861084	0.79368	0.77392	0.809561	0.0186607
A0A034VRC9	Calcium/calmodulin-dependent 3',5'-cyclic nucleotide phosphodiesterase 1C OS=Bactrocera dorsalis GN=PDE1C PE=4 SV=1 - [A0A034VRC9_BACDO]	9.16	3	3	3	557	62.7124	5.59229	0.846761	0.846265	0.771863	0.82163	0.0189115
A0A034WEU0	Superoxide dismutase (Cu-Zn) (Fragment) OS=Bactrocera dorsalis GN=SODC PE=4 SV=1 - [A0A034WEU0_BACDO]	5.47	1	1	1	274	29.8443	7.00537	0.774833	0.855687	0.839876	0.823465	0.0190808
A0A034VE63	NUAK family SNF1-like kinase 1 (Fragment) OS=Bactrocera dorsalis GN=NUAK1 PE=4 SV=1 - [A0A034VE63_BACDO]	0.59	1	2	2	2393	261.211	9.40771	0.7661	0.857446	0.788499	0.804015	0.0191079
A0A034VBY0	Retrograde Golgi transport protein RGP1-like protein OS=Bactrocera dorsalis GN=RGP1 PE=4 SV=1 - [A0A034VBY0_BACDO]	2.4	1	1	1	417	46.8412	7.7085	0.662303	0.712969	0.542123	0.639132	0.0191446
A0A034WDJ1	CD109 antigen OS=Bactrocera dorsalis GN=CD109 PE=4 SV=1 - [A0A034WDJ1_BACDO]	14.13	21	21	28	1472	165.181	5.19873	0.864345	0.846701	0.786202	0.832416	0.0193586
A0A034VB78	WD repeat-containing protein 75 OS=Bactrocera dorsalis GN=WDR75 PE=4 SV=1 - [A0A034VB78_BACDO]	1.52	1	1	1	854	98.0229	7.38623	0.781188	0.836171	0.729215	0.782191	0.0195133
A0A034W7G2	DNA primase large subunit OS=Bactrocera dorsalis GN=PRI2 PE=3 SV=1 - [A0A034W7G2_BACDO]	1.68	1	1	1	537	62.8515	7.72314	0.759958	0.602007	0.644099	0.668688	0.0197184
A0A034WAH3	Transcription-associated protein 1 (Fragment) OS=Bactrocera dorsalis GN=TRA1 PE=4 SV=1 - [A0A034WAH3_BACDO]	0.24	1	1	1	2891	331.715	7.85498	0.495799	0.345197	0.601918	0.480971	0.0199763
A0A034VFR0	Synaptic vesicle glycoprotein 2B OS=Bactrocera dorsalis GN=SV2B PE=4 SV=1 - [A0A034VFR0_BACDO]	1.75	1	1	1	571	62.6684	7.82568	0.733802	0.660574	0.79506	0.729812	0.0200793
A0A034VWY2	Putative cytochrome P450 6g2 OS=Bactrocera dorsalis GN=CP6G2 PE=3 SV=1 - [A0A034VWY2_BACDO]	39.07	1	23	104	535	61.9189	8.83643	0.604913	0.752921	0.716946	0.691593	0.0202503
A0A034WBI6	Integral membrane protein 2B OS=Bactrocera dorsalis GN=ITM2B PE=4 SV=1 - [A0A034WBI6_BACDO]	12.78	3	3	3	313	35.8246	5.38916	0.875372	0.790788	0.828394	0.831518	0.0204447
A0A034WGU9	Putative L-xylulose reductase (Fragment) OS=Bactrocera dorsalis GN=DCXR PE=4 SV=1 - [A0A034WGU9_BACDO]	36.92	1	3	3	130	13.7991	7.81104	0.542979	0.617571	0.729438	0.629996	0.0207785
A0A034WPK2	Protein pecanex (Fragment) OS=Bactrocera dorsalis GN=PCX PE=4 SV=1 - [A0A034WPK2_BACDO]	3.27	1	1	1	397	43.3434	7.84033	0.8709	0.831441	0.784055	0.828799	0.0208331
A0A034W5P9	Required for meiotic nuclear division protein 1-like protein OS=Bactrocera dorsalis GN=RMND1 PE=4 SV=1 - [A0A034W5P9_BACDO]	5.56	2	2	2	414	47.7401	6.26514	0.542244	0.647709	0.728441	0.639465	0.0216343
A0A034W1I4	Exportin-5 (Fragment) OS=Bactrocera dorsalis GN=XPO5 PE=4 SV=1 - [A0A034W1I4_BACDO]	5.35	2	2	2	841	95.2723	6.7417	0.818369	0.768509	0.863483	0.816787	0.0216854
A0A034V4L6	RNA-binding protein Nova-1 OS=Bactrocera dorsalis GN=NOVA1 PE=4 SV=1 - [A0A034V4L6_BACDO]	11.73	1	2	5	196	20.0216	9.70068	0.776425	0.754018	0.855891	0.795445	0.0220771
A0A034V527	Cyclin-dependent kinase 7 OS=Bactrocera dorsalis GN=CDK7 PE=4 SV=1 - [A0A034V527_BACDO]	7.06	1	1	1	340	38.5184	8.35303	0.805495	0.676202	0.773602	0.751766	0.0236738
A0A034VTK7	Uncharacterized protein (Fragment) OS=Bactrocera dorsalis PE=4 SV=1 - [A0A034VTK7_BACDO]	2.02	1	1	1	792	86.1991	6.49365	0.596415	0.44606	0.676156	0.572877	0.0240473
A0A034VVS7	Putative oxidoreductase TM 0325 (Fragment) OS=Bactrocera dorsalis GN=Y325 PE=4 SV=1 - [A0A034VVS7_BACDO]	31.43	1	5	11	140	14.7099	8.11865	0.843883	0.754456	0.72188	0.773406	0.0249418
A0A034WM11	Synaptosomal-associated protein 29 OS=Bactrocera dorsalis GN=SNP29 PE=4 SV=1 - [A0A034WM11_BACDO]	5.3	1	1	1	283	32.1598	5.12256	0.737392	0.770843	0.853064	0.7871	0.0250808
A0A034V7R7	Guanine nucleotide-releasing factor 2 OS=Bactrocera dorsalis GN=C3G PE=4 SV=1 - [A0A034V7R7_BACDO]	0.81	1	1	1	1350	150.361	6.81494	0.484351	0.43169	0.680556	0.532199	0.0252134
A0A034W0P0	Innexin OS=Bactrocera dorsalis GN=INX3 PE=3 SV=1 - [A0A034W0P0_BACDO]	6.68	2	2	2	389	45.0789	8.1626	0.868664	0.825833	0.768189	0.820895	0.0254131
A0A034WCI8	Uncharacterized protein (Fragment) OS=Bactrocera dorsalis PE=4 SV=1 - [A0A034WCI8_BACDO]	4.26	1	1	1	258	30.149	6.53662	0.826422	0.729098	0.831345	0.795622	0.0255233
A0A034W251	Transmembrane protein 53 (Fragment) OS=Bactrocera dorsalis GN=TMM53 PE=4 SV=1 - [A0A034W251_BACDO]	9.68	2	2	2	186	20.8804	8.55811	0.845542	0.857026	0.764666	0.822411	0.0257513
A0A034WG72	Uncharacterized protein (Fragment) OS=Bactrocera dorsalis PE=4 SV=1 - [A0A034WG72_BACDO]	14.41	1	1	1	118	13.3214	8.14795	0.850378	0.728988	0.773271	0.784212	0.0259666
A0A034WC91	Serine protease snake OS=Bactrocera dorsalis GN=SNAK PE=3 SV=1 - [A0A034WC91_BACDO]	3.68	1	1	1	326	36.5454	7.60596	0.685746	0.813503	0.788311	0.76252	0.0260148
A0A034V243	HEAT repeat-containing protein 1-like protein (Fragment) OS=Bactrocera dorsalis GN=HEAT1 PE=4 SV=1 - [A0A034V243_BACDO]	0.8	1	1	1	1499	169.835	6.99072	0.766989	0.573955	0.656448	0.665797	0.0268739
A0A034VD63	Uncharacterized protein OS=Bactrocera dorsalis PE=4 SV=1 - [A0A034VD63_BACDO]	2.25	1	1	1	356	40.605	8.42627	0.814899	0.678484	0.778839	0.757407	0.027154
A0A034VL82	39S ribosomal protein L15, mitochondrial OS=Bactrocera dorsalis GN=RM15 PE=3 SV=1 - [A0A034VL82_BACDO]	4.64	1	1	1	302	34.4538	9.26123	0.492486	0.528834	0.721524	0.580948	0.0275766
A0A034VNG8	Interferon-related developmental regulator 1 OS=Bactrocera dorsalis GN=IFRD1 PE=4 SV=1 - [A0A034VNG8_BACDO]	2.12	1	1	1	424	47.1518	6.27783	0.88175	0.77719	0.807163	0.822034	0.0291826
A0A034VM39	Putative cytochrome P450 6v1 OS=Bactrocera dorsalis GN=CP6V1 PE=3 SV=1 - [A0A034VM39_BACDO]	2.12	1	1	1	518	60.3344	8.66064	0.590828	0.372562	0.228476	0.397289	0.0292098
A0A034W8G5	Protein TAPT1-like protein OS=Bactrocera dorsalis GN=TAPT1 PE=4 SV=1 - [A0A034W8G5_BACDO]	2.34	1	1	1	684	76.7692	7.38623	0.830329	0.783484	0.885338	0.83305	0.029706
A0A034W5F6	Syntaxin-4 OS=Bactrocera dorsalis GN=STX4 PE=4 SV=1 - [A0A034W5F6_BACDO]	4.33	1	1	1	254	29.9747	8.06006	0.802835	0.75936	0.873591	0.811929	0.0299281
A0A034WKY9	39S ribosomal protein L18, mitochondrial OS=Bactrocera dorsalis GN=RM18 PE=4 SV=1 - [A0A034WKY9_BACDO]	5.7	1	1	1	193	22.0127	9.78857	0.68137	0.721388	0.833031	0.745263	0.030299
A0A034WL27	Transcription initiation factor TFIID subunit 9 OS=Bactrocera dorsalis GN=TAF9 PE=4 SV=1 - [A0A034WL27_BACDO]	4.14	1	1	1	266	28.8391	9.15869	0.74736	0.741808	0.860898	0.783355	0.0306167
A0A034WG06	MRG/MORF4L-binding protein OS=Bactrocera dorsalis GN=MRGBP PE=4 SV=1 - [A0A034WG06_BACDO]	5.69	1	1	1	211	23.3929	7.50342	0.721708	0.712191	0.846145	0.760015	0.0308448
A0A034WB36	Nardilysin (Fragment) OS=Bactrocera dorsalis GN=NRDC PE=3 SV=1 - [A0A034WB36_BACDO]	3.91	1	1	1	435	51.2197	6.04932	0.610552	0.751087	0.514255	0.625298	0.0320671
A0A034WBZ3	Peptidoglycan-recognition protein OS=Bactrocera dorsalis GN=PGSB1 PE=3 SV=1 - [A0A034WBZ3_BACDO]	12.43	2	2	3	185	20.9357	9.61279	0.853317	0.719675	0.797321	0.790104	0.0324299
A0A034VK69	Phosphatidylinositol 3,4,5-trisphosphate 3-phosphatase and dual-specificity protein phosphatase PTEN OS=Bactrocera dorsalis GN=PTEN PE=4 SV=1 - [A0A034VK69_BACDO]	1.12	1	1	1	889	98.5698	7.7085	0.71321	0.854557	0.753194	0.773654	0.0328475
A0A034VA68	Zinc finger protein 775 (Fragment) OS=Bactrocera dorsalis GN=ZN775 PE=4 SV=1 - [A0A034VA68_BACDO]	16.04	1	1	1	106	12.4683	9.14404	0.764851	0.611556	0.774109	0.716839	0.0329471
A0A034VSC3	Putative tyrosine-protein kinase Wsck OS=Bactrocera dorsalis GN=WSCK PE=4 SV=1 - [A0A034VSC3_BACDO]	1.64	1	1	3	852	96.3544	6.62451	0.81357	0.656734	0.77281	0.747705	0.0329725
A0A034VRG2	Sentrin-specific protease 8 OS=Bactrocera dorsalis GN=SENP8 PE=4 SV=1 - [A0A034VRG2_BACDO]	8.37	1	1	1	215	24.6071	5.92236	0.793112	0.611398	0.736415	0.713642	0.033388
A0A034WMG1	Uncharacterized protein (Fragment) OS=Bactrocera dorsalis PE=4 SV=1 - [A0A034WMG1_BACDO]	12.16	1	1	1	148	17.1196	4.53857	0.828966	0.884144	0.770979	0.82803	0.0342499
A0A034VNW5	Apolipoprotein D OS=Bactrocera dorsalis GN=APOD PE=4 SV=1 - [A0A034VNW5_BACDO]	11.01	2	2	2	218	24.8427	8.49951	0.763197	0.671546	0.833261	0.756001	0.0349064
A0A034W2P7	Protein FAM73B (Fragment) OS=Bactrocera dorsalis GN=FA73B PE=4 SV=1 - [A0A034W2P7_BACDO]	11.94	1	1	1	134	15.3687	7.56201	0.711741	0.744078	0.856827	0.770882	0.0349195
A0A034WRG8	Putative ribosomal RNA methyltransferase NOP2 OS=Bactrocera dorsalis GN=NOP2 PE=4 SV=1 - [A0A034WRG8_BACDO]	2.96	2	2	3	812	93.5082	8.82178	0.864423	0.858201	0.762439	0.828354	0.0350453
A0A034VGW5	Organic cation transporter-like protein OS=Bactrocera dorsalis GN=OCTL PE=4 SV=1 - [A0A034VGW5_BACDO]	3.47	2	2	2	605	67.841	7.15186	0.873544	0.744659	0.773223	0.797142	0.0351679
A0A034VE83	Uncharacterized protein OS=Bactrocera dorsalis PE=4 SV=1 - [A0A034VE83_BACDO]	41.32	2	14	21	363	41.8074	9.83252	0.84604	0.812242	0.707594	0.788625	0.0367419
A0A034V263	Uncharacterized protein (Fragment) OS=Bactrocera dorsalis PE=4 SV=1 - [A0A034V263_BACDO]	5.31	1	1	1	207	23.2415	7.56201	0.496278	0.662174	0.743182	0.633878	0.0372074
A0A034WPF6	Uncharacterized protein (Fragment) OS=Bactrocera dorsalis PE=4 SV=1 - [A0A034WPF6_BACDO]	11.11	4	4	5	414	46.4213	5.96045	0.774083	0.782732	0.888328	0.815048	0.0372396
A0A034WML7	Uncharacterized protein OS=Bactrocera dorsalis PE=4 SV=1 - [A0A034WML7_BACDO]	9.93	1	1	3	151	16.9761	7.44482	0.778505	0.682273	0.841497	0.767425	0.0374159
A0A034VJD0	Transcriptional regulator ATRX OS=Bactrocera dorsalis GN=ATRX PE=4 SV=1 - [A0A034VJD0_BACDO]	2.17	2	2	2	1153	131.798	6.94678	0.879297	0.752142	0.833963	0.821801	0.0409364
A0A034VXX8	Uncharacterized protein OS=Bactrocera dorsalis PE=4 SV=1 - [A0A034VXX8_BACDO]	1.88	1	1	2	586	67.8577	6.84424	0.858313	0.702597	0.705393	0.755434	0.0415132
A0A034VB40	Metastasis-associated protein MTA3 OS=Bactrocera dorsalis GN=MTA3 PE=4 SV=1 - [A0A034VB40_BACDO]	3.21	2	2	2	872	97.3913	9.51025	0.772318	0.747483	0.885776	0.801859	0.0431842
A0A034UXN6	Microtubule-associated protein futsch (Fragment) OS=Bactrocera dorsalis GN=FUTSC PE=4 SV=1 - [A0A034UXN6_BACDO]	5.08	1	1	2	236	25.6885	8.83643	0.746723	0.876289	0.839335	0.820782	0.0432566
A0A034W848	Uncharacterized protein CG12001 OS=Bactrocera dorsalis GN=Y2001 PE=4 SV=1 - [A0A034W848_BACDO]	3.19	2	2	2	596	64.3614	5.56689	0.716588	0.644533	0.841674	0.734265	0.0439008
G9JKY3	Protein disulfide-isomerase OS=Bactrocera dorsalis PE=2 SV=1 - [G9JKY3_BACDO]	64.26	1	31	119	498	56.1077	4.95752	0.688648	0.850358	0.802565	0.780524	0.0445903
A0A034W993	Transcription initiation factor TFIID subunit 6 OS=Bactrocera dorsalis GN=TAF6 PE=4 SV=1 - [A0A034W993_BACDO]	3.4	2	2	2	617	67.8671	7.25439	0.61818	0.788402	0.796182	0.734255	0.0445963
A0A034WE62	GTP cyclohydrolase 1 (Fragment) OS=Bactrocera dorsalis GN=GCH1 PE=3 SV=1 - [A0A034WE62_BACDO]	4.69	2	2	3	277	30.6995	7.09326	0.805914	0.813713	0.646327	0.755318	0.0462677
A0A034WVP5	Gag-Pol polyprotein (Fragment) OS=Bactrocera dorsalis GN=POL PE=4 SV=1 - [A0A034WVP5_BACDO]	2.91	1	1	1	344	39.7161	6.55127	0.660846	0.671419	0.850141	0.727469	0.0472109
A0A034VVS4	Putative oxidoreductase TM 0325 OS=Bactrocera dorsalis GN=Y325 PE=3 SV=1 - [A0A034VVS4_BACDO]	52.94	2	12	19	255	26.784	8.66064	0.80735	0.604132	0.765618	0.7257	0.0474324
G8HT80	Nicotinic acetylcholine receptor 6 (Fragment) OS=Bactrocera dorsalis PE=2 SV=1 - [G8HT80_BACDO]	20.42	2	2	2	191	22.2779	6.60986	0.745446	0.893154	0.776729	0.80511	0.049273
A0A034W8Q9	Trifunctional nucleotide phosphoesterase protein YfkN OS=Bactrocera dorsalis GN=NTPES PE=3 SV=1 - [A0A034W8Q9_BACDO]	5.61	2	2	2	588	65.8867	6.07471	0.539272	0.65604	0.805267	0.66686	0.0494627
A0A034W9C8	Exosome component 10 (Fragment) OS=Bactrocera dorsalis GN=EXOSX PE=4 SV=1 - [A0A034W9C8_BACDO]	3.47	1	1	1	202	22.2224	8.70459	0.420683	0.520409		0.470546	0.0597798
A0A034VHQ6	Guanylate cyclase soluble subunit beta-1 (Fragment) OS=Bactrocera dorsalis GN=GCYB1 PE=3 SV=1 - [A0A034VHQ6_BACDO]	2.72	1	1	1	368	41.6664	7.1958	3.98759		3.20626	3.59692	0.0950563
A0A034WXX5	Putative deoxyhypusine synthase (Fragment) OS=Bactrocera dorsalis GN=DHYS PE=4 SV=1 - [A0A034WXX5_BACDO]	5.28	1	1	1	246	27.4139	7.78174		0.63611	0.499586	0.567848	0.0997354
A0A034WR16	Crossover junction endonuclease MUS81 OS=Bactrocera dorsalis GN=MUS81 PE=4 SV=1 - [A0A034WR16_BACDO]	2.86	1	1	1	419	48.8368	9.12939	0.395955		0.642221	0.519088	0.159573
A0A034VUZ8	E3 ubiquitin-protein ligase RNF181-like protein OS=Bactrocera dorsalis GN=RN181 PE=4 SV=1 - [A0A034VUZ8_BACDO]	10.88	1	1	1	147	17.2232	4.85596	0.519318		0.749101	0.634209	0.193745
A0A034WRS9	U6 snRNA-associated Sm-like protein LSm3 OS=Bactrocera dorsalis GN=LSM3 PE=4 SV=1 - [A0A034WRS9_BACDO]	11.88	1	1	1	101	11.6931	4.88135		0.771126	0.554537	0.662832	0.19785
A0A034WS67	Lipase member H (Fragment) OS=Bactrocera dorsalis GN=LIPH PE=3 SV=1 - [A0A034WS67_BACDO]	5.25	1	1	1	362	39.9737	6.58057	1.07628	0.425519		0.750899	0.584043
A0A034V0A0	Putative ubiquitin carboxyl-terminal hydrolase FAF (Fragment) OS=Bactrocera dorsalis GN=FAF PE=4 SV=1 - [A0A034V0A0_BACDO]	4.56	1	1	1	395	42.8884	5.021		0.657561	1.07577	0.866665	0.638621
A0A034WLU2	Serine proteinase stubble OS=Bactrocera dorsalis GN=STUB PE=3 SV=1 - [A0A034WLU2_BACDO]	1.91	1	1	1	680	74.4529	6.7124		1.03686	0.906563	0.971711	0.739233
A0A034VSS0	Heat shock 70 kDa protein cognate 1 OS=Bactrocera dorsalis GN=HSP7A PE=3 SV=1 - [A0A034VSS0_BACDO]	19.75	1	11	65	643	70.7919	5.36377	0.940483		1.06207	1.00128	0.986647
A0A034WST3	Transmembrane 9 superfamily member 3 OS=Bactrocera dorsalis GN=TM9S3 PE=4 SV=1 - [A0A034WST3_BACDO]	4.12	2	2	2	583	66.9279	7.10791	1.06629	1.06687	1.06698	1.06671	1.03351e-05
A0A034VXN3	Adult cuticle protein 1 OS=Bactrocera dorsalis GN=CUA1 PE=4 SV=1 - [A0A034VXN3_BACDO]	24.55	1	1	56	110	10.5729	9.05615	1.10397	1.10757	1.10609	1.10588	9.72548e-05
A0A034W6N2	Protein bunched, class 2/F/G isoform (Fragment) OS=Bactrocera dorsalis GN=BUN2 PE=4 SV=1 - [A0A034W6N2_BACDO]	1.24	1	1	1	645	66.9484	6.85889	0.891275	0.888779	0.884191	0.888082	0.000343419
A0A034VRH3	Neuroserpin OS=Bactrocera dorsalis GN=NEUS PE=3 SV=1 - [A0A034VRH3_BACDO]	39.67	14	14	24	426	47.4024	8.57275	0.862074	0.853266	0.854469	0.856603	0.000369567
A0A034WSY3	40S ribosomal protein S21 (Fragment) OS=Bactrocera dorsalis GN=RS21 PE=4 SV=1 - [A0A034WSY3_BACDO]	9.17	1	1	2	109	12.0922	7.21045	0.864247	0.854104	0.862698	0.86035	0.000509926
A0A034VTH5	Acyl-CoA-binding domain-containing protein 6 OS=Bactrocera dorsalis GN=ACBD6 PE=4 SV=1 - [A0A034VTH5_BACDO]	2.81	1	1	1	249	28.1686	4.86865	1.08107	1.08654	1.08041	1.08267	0.000552755
A0A034WU90	Actin-related protein 2/3 complex subunit 5 OS=Bactrocera dorsalis GN=ARPC5 PE=3 SV=1 - [A0A034WU90_BACDO]	38.82	4	5	7	152	16.7865	5.18604	0.957245	0.957648	0.95428	0.956391	0.000592242
A0A034V3R0	Papilin OS=Bactrocera dorsalis GN=PPN PE=4 SV=1 - [A0A034V3R0_BACDO]	5.79	15	15	18	3093	333.494	4.51318	1.04887	1.05327	1.05003	1.05072	0.000673398
A0A034WC08	Uncharacterized protein (Fragment) OS=Bactrocera dorsalis PE=4 SV=1 - [A0A034WC08_BACDO]	15.33	2	2	2	137	16.0761	4.98291	1.04352	1.04013	1.04028	1.04131	0.000715478
A0A034V2G0	Mediator of RNA polymerase II transcription subunit 20 OS=Bactrocera dorsalis GN=MED20 PE=4 SV=1 - [A0A034V2G0_BACDO]	8.1	2	2	3	247	27.4178	7.02002	1.05871	1.05403	1.05438	1.05571	0.000727758
A0A034WE51	Coiled-coil-helix-coiled-coil-helix domain-containing protein 1 OS=Bactrocera dorsalis GN=CHCH1 PE=4 SV=1 - [A0A034WE51_BACDO]	15.45	2	2	3	123	14.3223	9.53955	1.10192	1.10917	1.09996	1.10368	0.000728122
A0A034V3L5	Membrane metallo-endopeptidase-like 1 (Fragment) OS=Bactrocera dorsalis GN=MMEL1 PE=4 SV=1 - [A0A034V3L5_BACDO]	10.92	2	2	3	229	25.3756	5.04639	0.843564	0.848894	0.834131	0.842196	0.00074731
A0A034WFQ1	Proteasome subunit alpha type OS=Bactrocera dorsalis GN=PSA2 PE=3 SV=1 - [A0A034WFQ1_BACDO]	32.08	5	5	6	240	26.4522	7.79639	0.921789	0.913894	0.91745	0.917711	0.000768737
A0A034W4L7	B-cell receptor-associated protein 31 OS=Bactrocera dorsalis GN=BAP31 PE=4 SV=1 - [A0A034W4L7_BACDO]	27.9	10	10	23	233	26.482	9.11475	1.08669	1.08376	1.07871	1.08305	0.000786837
A0A034WJW7	Microtubule-associated protein futsch (Fragment) OS=Bactrocera dorsalis GN=FUTSC PE=4 SV=1 - [A0A034WJW7_BACDO]	28.03	21	21	28	1081	116.892	5.03369	0.923823	0.916318	0.918112	0.919418	0.000787531
A0A034W7L9	SWI/SNF complex subunit SMARCC2 OS=Bactrocera dorsalis GN=SMRC2 PE=4 SV=1 - [A0A034W7L9_BACDO]	8.62	7	7	8	1125	123.322	5.60498	1.09813	1.09374	1.1035	1.09846	0.000820067
A0A034WQH1	Protein mago nashi OS=Bactrocera dorsalis GN=MGN PE=4 SV=1 - [A0A034WQH1_BACDO]	10.2	1	1	1	147	17.2307	6.11279	0.935865	0.928878	0.93393	0.932891	0.000961912
A0A034WE81	Serine/threonine-protein kinase PAK 3 (Fragment) OS=Bactrocera dorsalis GN=PAK3 PE=4 SV=1 - [A0A034WE81_BACDO]	3.32	1	1	1	391	42.912	6.45557	1.09217	1.09837	1.08836	1.09297	0.000984088
A0A034VKT4	Major royal jelly protein 1 OS=Bactrocera dorsalis GN=MRJP1 PE=4 SV=1 - [A0A034VKT4_BACDO]	17.19	8	8	12	506	56.8671	8.32373	1.0828	1.07636	1.07466	1.07794	0.00101043
A0A034V6F9	Long-chain-fatty-acid--CoA ligase 5 (Fragment) OS=Bactrocera dorsalis GN=ACSL5 PE=4 SV=1 - [A0A034V6F9_BACDO]	37.53	15	15	40	493	54.5175	7.92822	0.921964	0.930138	0.926031	0.926044	0.00101643
A0A034VW14	Hydroxyacylglutathione hydrolase, mitochondrial OS=Bactrocera dorsalis GN=GLO2 PE=3 SV=1 - [A0A034VW14_BACDO]	49.5	12	12	18	303	34.2884	8.22119	1.07865	1.08399	1.08831	1.08365	0.00111318
A0A034WCZ6	SH3 domain-binding glutamic acid-rich protein-like protein OS=Bactrocera dorsalis GN=SH3BG PE=4 SV=1 - [A0A034WCZ6_BACDO]	28.9	4	4	9	173	18.9722	4.44971	0.900946	0.893418	0.905429	0.899931	0.00122414
A0A034WCG9	Clathrin light chain OS=Bactrocera dorsalis GN=CLC PE=4 SV=1 - [A0A034WCG9_BACDO]	15.89	4	4	4	214	23.3898	4.89404	0.917346	0.920716	0.910213	0.916092	0.00135886
A0A034WGC3	Protein Gawky OS=Bactrocera dorsalis GN=GAWKY PE=4 SV=1 - [A0A034WGC3_BACDO]	3.53	4	4	4	1388	143.882	6.85889	0.837525	0.846458	0.857693	0.847225	0.00145541
A0A034W286	Monocarboxylate transporter 9 (Fragment) OS=Bactrocera dorsalis GN=MOT9 PE=4 SV=1 - [A0A034W286_BACDO]	13.87	3	3	3	346	38.5406	8.95361	1.11628	1.11176	1.10178	1.10994	0.00151404
A0A034VWA4	Putative NADH dehydrogenase (Ubiquinone) 1 alpha subcomplex subunit 12 OS=Bactrocera dorsalis GN=NDUAC PE=4 SV=1 - [A0A034VWA4_BACDO]	14.18	2	2	2	141	16.7473	9.30518	0.864049	0.846455	0.846294	0.852266	0.00158664
A0A034V9V9	Heat shock protein 68 OS=Bactrocera dorsalis GN=HSP68 PE=3 SV=1 - [A0A034V9V9_BACDO]	24.72	5	14	33	631	69.2233	5.8335	0.901867	0.892185	0.905632	0.899895	0.00159686
A0A034VWK9	F-box-like/WD repeat-containing protein ebi OS=Bactrocera dorsalis GN=EBI PE=4 SV=1 - [A0A034VWK9_BACDO]	1.67	1	1	1	657	68.7972	5.60498	1.17585	1.20101	1.18128	1.18605	0.00168358
A0A034VJS3	Ecdysteroid UDP-glucosyltransferase (Fragment) OS=Bactrocera dorsalis GN=UDPE PE=4 SV=1 - [A0A034VJS3_BACDO]	28.18	3	12	24	362	41.1932	8.79248	1.09882	1.08684	1.08811	1.09126	0.00172774
A0A034VWN9	Tudor and KH domain-containing protein OS=Bactrocera dorsalis GN=TDRKH PE=4 SV=1 - [A0A034VWN9_BACDO]	1.91	1	1	2	575	65.1931	6.771	1.11854	1.13249	1.11545	1.12216	0.00183542
A0A034WNJ6	Heat shock 70 kDa protein cognate 5 OS=Bactrocera dorsalis GN=HSP7E PE=3 SV=1 - [A0A034WNJ6_BACDO]	49.63	34	35	80	679	73.5811	6.43018	1.10364	1.11357	1.09811	1.10511	0.00184612
A0A034W3X1	Retinol dehydrogenase 14 OS=Bactrocera dorsalis GN=RDH14 PE=4 SV=1 - [A0A034W3X1_BACDO]	33.45	9	9	19	287	31.5276	9.17334	0.915386	0.9262	0.915821	0.919136	0.00190493
A0A034V323	Microsomal triglyceride transfer protein large subunit (Fragment) OS=Bactrocera dorsalis GN=MTP PE=4 SV=1 - [A0A034V323_BACDO]	9.03	1	1	1	155	17.2399	8.73389	1.1287	1.12219	1.14165	1.13085	0.00190511
A0A034W8F7	DNA-binding protein Ets97D OS=Bactrocera dorsalis GN=ELG PE=3 SV=1 - [A0A034W8F7_BACDO]	10.87	3	3	3	460	52.3354	5.43994	0.905018	0.918131	0.914595	0.912581	0.00200149
A0A034VVH2	Uncharacterized protein (Fragment) OS=Bactrocera dorsalis GN=PDI1 PE=4 SV=1 - [A0A034VVH2_BACDO]	2.31	1	1	1	951	109.588	4.42432	0.865972	0.872345	0.885247	0.874521	0.0020354
A0A034VEG1	Uncharacterized protein (Fragment) OS=Bactrocera dorsalis PE=4 SV=1 - [A0A034VEG1_BACDO]	1.61	1	1	1	623	69.2688	9.979	0.880024	0.872308	0.859833	0.870722	0.00206396
A0A034WQ51	NuA4 complex subunit EAF3-like protein OS=Bactrocera dorsalis GN=EAF3 PE=4 SV=1 - [A0A034WQ51_BACDO]	5.9	2	2	3	407	44.5997	9.17334	1.10331	1.12108	1.11354	1.11264	0.00208324
A0A034V553	Uncharacterized protein (Fragment) OS=Bactrocera dorsalis PE=4 SV=1 - [A0A034V553_BACDO]	6.72	1	1	1	253	28.5745	4.58936	0.895822	0.897662	0.881751	0.891745	0.00214768
A0A034VDS5	Aminopeptidase N (Fragment) OS=Bactrocera dorsalis GN=AMPN PE=4 SV=1 - [A0A034VDS5_BACDO]	6.38	2	2	2	580	68.086	6.07471	0.831612	0.856144	0.837887	0.841881	0.00215855
A0A034VNN3	Sodium/potassium-transporting ATPase subunit beta-2 OS=Bactrocera dorsalis GN=ATPB2 PE=4 SV=1 - [A0A034VNN3_BACDO]	49.22	1	12	40	321	37.0753	6.72705	0.848683	0.828471	0.852122	0.843092	0.00220344
A0A034V5N7	Restin-like protein (Fragment) OS=Bactrocera dorsalis GN=CL190 PE=4 SV=1 - [A0A034V5N7_BACDO]	6.15	1	1	2	130	15.4169	9.84717	0.912065	0.901622	0.915944	0.909877	0.00224422
A0A034VT36	Tetraspanin OS=Bactrocera dorsalis GN=IM23 PE=3 SV=1 - [A0A034VT36_BACDO]	12.28	3	3	10	228	24.7586	7.41553	1.13614	1.12143	1.14294	1.1335	0.00225452
A0A034VPR7	Peptidylprolyl isomerase OS=Bactrocera dorsalis GN=DOD PE=4 SV=1 - [A0A034VPR7_BACDO]	51.88	8	8	12	160	17.906	8.38232	1.10065	1.10291	1.117	1.10685	0.0022826
A0A034VHT1	Ero1-like protein OS=Bactrocera dorsalis GN=ERO1L PE=4 SV=1 - [A0A034VHT1_BACDO]	10.44	3	3	3	479	55.8496	5.99854	1.13852	1.12575	1.11741	1.12723	0.00231946
A0A034WNX7	Transmembrane emp24 domain-containing protein OS=Bactrocera dorsalis GN=TMED PE=3 SV=1 - [A0A034WNX7_BACDO]	24.64	4	4	13	207	23.3718	5.78271	0.88621	0.902952	0.888203	0.892455	0.00240151
A0A034V7N8	Neuroglian OS=Bactrocera dorsalis GN=NRG PE=4 SV=1 - [A0A034V7N8_BACDO]	39.72	41	42	103	1236	138.467	5.50342	1.03727	1.04286	1.03694	1.03902	0.0024123
A0A034V2D5	Neurogenic locus notch-like protein 1 (Fragment) OS=Bactrocera dorsalis GN=NOTC1 PE=4 SV=1 - [A0A034V2D5_BACDO]	10.46	31	31	37	4167	446.464	5.56689	1.09654	1.10867	1.11442	1.10654	0.00243806
A0A034WED6	Tubulin beta-2 chain OS=Bactrocera dorsalis GN=TBB2 PE=3 SV=1 - [A0A034WED6_BACDO]	56.58	15	21	130	456	51.1897	4.83057	0.977204	0.975721	0.973013	0.975313	0.00246105
A0A034VBM4	Trifunctional purine biosynthetic protein adenosine-3 OS=Bactrocera dorsalis GN=PUR2 PE=3 SV=1 - [A0A034VBM4_BACDO]	14.25	15	15	16	1368	147.963	6.49365	1.05117	1.05678	1.06091	1.05629	0.00250417
A0A034VG52	Adenosylhomocysteinase OS=Bactrocera dorsalis GN=SAHH3 PE=3 SV=1 - [A0A034VG52_BACDO]	29.08	13	15	25	509	55.9681	6.62451	1.04666	1.04854	1.0409	1.04537	0.00255929
A0A034W9I8	NADH dehydrogenase (Ubiquinone) iron-sulfur protein 7, mitochondrial OS=Bactrocera dorsalis GN=NDUS7 PE=3 SV=1 - [A0A034W9I8_BACDO]	19.11	4	4	6	225	25.0558	9.67139	0.929419	0.939616	0.938756	0.93593	0.00258713
A0A034V6W1	Uncharacterized protein OS=Bactrocera dorsalis PE=4 SV=1 - [A0A034V6W1_BACDO]	2.23	1	1	1	314	33.6133	9.67139	0.898651	0.881432	0.897802	0.892628	0.00271252
A0A034WDZ9	Importin-5 OS=Bactrocera dorsalis GN=IPO5 PE=4 SV=1 - [A0A034WDZ9_BACDO]	23.87	21	21	32	1106	123.711	4.79248	0.934461	0.926373	0.921193	0.927342	0.00281154
C5H819	Cytochrome c oxidase subunit 2 (Fragment) OS=Bactrocera dorsalis GN=COII PE=3 SV=1 - [C5H819_BACDO]	23.77	4	4	14	223	25.4979	5.24951	0.903497	0.919093	0.906211	0.9096	0.00282008
A0A034WDD1	Eukaryotic translation initiation factor 4H OS=Bactrocera dorsalis GN=IF4H PE=4 SV=1 - [A0A034WDD1_BACDO]	37.92	10	10	18	327	35.6023	8.90967	1.06124	1.07381	1.06723	1.06743	0.00288571
A0A034V7N5	Failed axon connections-like protein OS=Bactrocera dorsalis GN=CF168 PE=3 SV=1 - [A0A034V7N5_BACDO]	36.19	12	13	22	409	46.1782	5.45264	1.05958	1.06976	1.05959	1.06298	0.00288933
A0A034VQ82	Breast cancer type 2 susceptibility protein-like protein OS=Bactrocera dorsalis GN=BRCA2 PE=4 SV=1 - [A0A034VQ82_BACDO]	0.54	1	1	1	1112	123.888	5.31299	1.09039	1.07489	1.08442	1.08323	0.00292914
A0A034WDN9	Ran-binding protein 3 OS=Bactrocera dorsalis GN=RANB3 PE=4 SV=1 - [A0A034WDN9_BACDO]	19.77	6	6	9	435	47.219	4.84326	1.06761	1.07136	1.0592	1.06606	0.00295038
A0A034VNB6	Zinc finger protein DPF3 (Fragment) OS=Bactrocera dorsalis GN=DPF3 PE=4 SV=1 - [A0A034VNB6_BACDO]	4.32	1	1	1	278	30.9507	8.38232	1.16414	1.13846	1.16355	1.15538	0.00295352
A0A034WTU9	Endocuticle structural protein SgAbd-6 OS=Bactrocera dorsalis GN=CUD6 PE=4 SV=1 - [A0A034WTU9_BACDO]	25.24	2	2	24	103	11.0375	4.48779	0.91501	0.929638	0.922791	0.92248	0.00295831
A0A034VJY2	Small nuclear ribonucleoprotein Sm D3 OS=Bactrocera dorsalis GN=SMD3 PE=4 SV=1 - [A0A034VJY2_BACDO]	12.84	2	2	3	148	15.331	10.5356	0.853827	0.879107	0.865308	0.866081	0.00296463
A0A034WTV3	Actin-like protein 6A OS=Bactrocera dorsalis GN=ACL6A PE=3 SV=1 - [A0A034WTV3_BACDO]	7.75	3	3	5	426	47.5446	5.60498	1.10477	1.12359	1.12557	1.11798	0.00314198
A0A034VID9	Synapse-associated protein of 47 kDa (Fragment) OS=Bactrocera dorsalis GN=SAP47 PE=4 SV=1 - [A0A034VID9_BACDO]	16.12	4	4	4	304	30.5987	4.55127	1.1538	1.18032	1.15153	1.16188	0.00324423
A0A034VAY0	40S ribosomal protein S3a (Fragment) OS=Bactrocera dorsalis GN=RS3A PE=3 SV=1 - [A0A034VAY0_BACDO]	51.67	15	15	42	269	30.45	9.59814	0.957089	0.957169	0.949307	0.954522	0.00327072
A0A034WFK9	Solute carrier family 2, facilitated glucose transporter member 1 OS=Bactrocera dorsalis GN=GTR1 PE=3 SV=1 - [A0A034WFK9_BACDO]	1.63	1	1	2	490	54.6258	7.66455	1.07035	1.06685	1.05766	1.06495	0.00337545
A0A034W7L0	Long-chain-fatty-acid--CoA ligase 3 OS=Bactrocera dorsalis GN=ACSL3 PE=4 SV=1 - [A0A034W7L0_BACDO]	46.96	29	29	78	707	79.4	8.26514	1.06885	1.07053	1.05814	1.06584	0.00345189
A0A034VZY8	WD repeat-containing protein 61 OS=Bactrocera dorsalis GN=WDR61 PE=4 SV=1 - [A0A034VZY8_BACDO]	8.93	3	3	5	336	36.6557	5.13525	1.0906	1.08437	1.103	1.09266	0.00347476
A0A034W6I8	Exportin-2 OS=Bactrocera dorsalis GN=XPO2 PE=4 SV=1 - [A0A034W6I8_BACDO]	11.83	11	11	13	972	109.728	5.84619	0.987055	0.987617	0.984991	0.986554	0.00350773
A0A034WCT4	Arginine kinase OS=Bactrocera dorsalis GN=KARG PE=3 SV=1 - [A0A034WCT4_BACDO]	21.93	9	9	11	456	52.1069	4.86865	1.07052	1.05945	1.05904	1.063	0.00354482
A0A034WFT6	Uncharacterized protein OS=Bactrocera dorsalis PE=4 SV=1 - [A0A034WFT6_BACDO]	9.23	1	1	2	195	19.9069	10.6675	0.956022	0.947408	0.955803	0.953078	0.00363209
A0A034V1M2	Uncharacterized protein OS=Bactrocera dorsalis PE=4 SV=1 - [A0A034V1M2_BACDO]	2.81	1	2	3	604	64.906	9.27588	0.874487	0.851605	0.876842	0.867645	0.00367762
A0A034VX05	Glutamine--fructose-6-phosphate aminotransferase (Isomerizing) 2 OS=Bactrocera dorsalis GN=GFPT2 PE=4 SV=1 - [A0A034VX05_BACDO]	19.59	10	10	11	684	76.8237	6.50732	0.908585	0.900923	0.919859	0.909789	0.00369587
A0A034V1Z3	Atlastin (Fragment) OS=Bactrocera dorsalis GN=ATLAS PE=4 SV=1 - [A0A034V1Z3_BACDO]	24.4	15	15	22	791	91.5512	6.0874	1.07252	1.07656	1.08865	1.07924	0.00371763
A0A034VPB3	Larval cuticle protein A2B (Fragment) OS=Bactrocera dorsalis GN=CUA2B PE=4 SV=1 - [A0A034VPB3_BACDO]	37.44	6	6	9	227	23.475	9.49561	1.05937	1.07077	1.05894	1.06303	0.00375363
A0A034VXQ0	Phosphate carrier protein, mitochondrial OS=Bactrocera dorsalis GN=MPCP PE=3 SV=1 - [A0A034VXQ0_BACDO]	37.96	10	13	76	353	38.3269	9.12939	0.954301	0.944053	0.951708	0.950021	0.0037673
A0A034WSW4	Larval cuticle protein 8 OS=Bactrocera dorsalis GN=LCP8 PE=4 SV=1 - [A0A034WSW4_BACDO]	39.42	6	6	16	104	11.4707	4.60205	1.18758	1.15347	1.1837	1.17492	0.00377818
A0A034WJI8	DnaJ protein-like protein1 OS=Bactrocera dorsalis GN=DNAJ1 PE=4 SV=1 - [A0A034WJI8_BACDO]	6.34	1	1	1	347	39.2792	9.21729	0.842291	0.851942	0.872548	0.855594	0.00379668
A0A034W5H7	Ras-related protein Rac1 OS=Bactrocera dorsalis GN=RAC1 PE=3 SV=1 - [A0A034W5H7_BACDO]	24.48	3	5	6	192	21.4142	8.49951	0.905469	0.89756	0.917499	0.906843	0.00384952
A0A034WC98	Glutathione S-transferase 1-1 (Fragment) OS=Bactrocera dorsalis GN=GSTT1 PE=3 SV=1 - [A0A034WC98_BACDO]	53.54	9	10	41	226	25.7951	8.42627	0.894585	0.884454	0.869466	0.882835	0.00385568
A0A034VQ07	Paramyosin, short form OS=Bactrocera dorsalis GN=MYSP2 PE=4 SV=1 - [A0A034VQ07_BACDO]	4.25	1	1	1	306	36.3117	9.77393	0.825566	0.859383	0.836607	0.840519	0.00387454
A0A034V6V9	Importin-4 OS=Bactrocera dorsalis GN=IPO4 PE=4 SV=1 - [A0A034V6V9_BACDO]	23.09	20	20	30	1087	120.861	4.65283	0.944718	0.944621	0.933467	0.940935	0.00397346
A0A034VGI4	Apolipophorins OS=Bactrocera dorsalis GN=APLP PE=4 SV=1 - [A0A034VGI4_BACDO]	37.49	113	115	264	3342	373.221	6.97607	0.868479	0.878743	0.849393	0.865538	0.00406511
A0A034VA86	116 kDa U5 small nuclear ribonucleoprotein component OS=Bactrocera dorsalis GN=U5S1 PE=4 SV=1 - [A0A034VA86_BACDO]	16.31	13	13	16	975	110.594	5.05908	1.08216	1.06814	1.08396	1.07809	0.004075
A0A034VH73	Acyl-CoA dehydrogenase family member 9, mitochondrial (Fragment) OS=Bactrocera dorsalis GN=ACAD9 PE=4 SV=1 - [A0A034VH73_BACDO]	17.72	8	8	10	683	75.4787	7.6499	0.923881	0.930195	0.939206	0.931094	0.00413853
A0A034VEB4	Alkaline phosphatase (Fragment) OS=Bactrocera dorsalis GN=APH4 PE=3 SV=1 - [A0A034VEB4_BACDO]	14.23	7	7	8	492	54.1172	6.65381	1.0774	1.06919	1.06176	1.06945	0.00420374
A0A034V2W4	Egg peptide speract receptor (Fragment) OS=Bactrocera dorsalis GN=SPER PE=4 SV=1 - [A0A034V2W4_BACDO]	4.06	6	6	6	1602	181.55	6.87354	1.13031	1.16371	1.15238	1.1488	0.00431357
A0A034VYA0	Histone-lysine N-methyltransferase E(Z) OS=Bactrocera dorsalis GN=EZ PE=4 SV=1 - [A0A034VYA0_BACDO]	1.63	1	1	1	738	84.8439	6.7124	0.85157	0.877471	0.847939	0.858993	0.00432018
A0A0G2UEP4	Odorant binding protein 50c OS=Bactrocera dorsalis GN=OBP50c PE=2 SV=1 - [A0A0G2UEP4_BACDO]	18.8	5	5	6	250	28.952	5.88428	0.87281	0.897499	0.875604	0.881971	0.0043452
A0A034VPP8	60S ribosomal protein L36 OS=Bactrocera dorsalis GN=RL36 PE=3 SV=1 - [A0A034VPP8_BACDO]	32.17	4	4	11	115	13.4876	11.1216	0.916101	0.933431	0.922956	0.924163	0.00438574
A0A034WEC0	CDK5RAP3-like protein OS=Bactrocera dorsalis GN=CK5P3 PE=4 SV=1 - [A0A034WEC0_BACDO]	10.94	5	5	6	512	58.2258	5.04639	1.13024	1.12335	1.10357	1.11905	0.00447714
A0A034W287	Vacuolar-sorting protein SNF8 OS=Bactrocera dorsalis GN=SNF8 PE=4 SV=1 - [A0A034W287_BACDO]	11.07	2	2	2	253	28.6555	7.38623	1.13747	1.11826	1.10975	1.12183	0.00449494
A0A034VSN3	Uncharacterized protein (Fragment) OS=Bactrocera dorsalis PE=4 SV=1 - [A0A034VSN3_BACDO]	1.43	1	1	1	700	76.0868	5.07178	1.07457	1.08616	1.0945	1.08508	0.00458171
A0A034VE73	Phosphate carrier protein, mitochondrial OS=Bactrocera dorsalis GN=MPCP PE=3 SV=1 - [A0A034VE73_BACDO]	17.98	4	7	13	356	38.7207	8.45557	0.942418	0.94469	0.954173	0.947094	0.00459825
A0A034W9N3	Heterogeneous nuclear ribonucleoprotein 87F OS=Bactrocera dorsalis GN=RB87F PE=4 SV=1 - [A0A034W9N3_BACDO]	23.64	8	9	21	368	39.1646	9.24658	1.12111	1.12143	1.09786	1.11347	0.00469777
A0A034VZD1	ATP-citrate synthase OS=Bactrocera dorsalis GN=ACLY PE=3 SV=1 - [A0A034VZD1_BACDO]	50.81	43	43	93	1106	121.434	7.06396	1.06568	1.06483	1.05254	1.06102	0.00480605
A0A034VUS7	Microspherule protein 1 OS=Bactrocera dorsalis GN=MCRS1 PE=4 SV=1 - [A0A034VUS7_BACDO]	8.85	4	4	5	531	59.2719	9.31982	1.10071	1.08016	1.09839	1.09309	0.00483582
A0A034VCV5	Nuclear cap-binding protein subunit 1 OS=Bactrocera dorsalis GN=NCBP1 PE=4 SV=1 - [A0A034VCV5_BACDO]	14.98	9	9	13	801	93.4817	6.39209	0.952377	0.944925	0.956649	0.951317	0.00491493
A0A034WLY2	Protein FAM210B OS=Bactrocera dorsalis GN=F210B PE=4 SV=1 - [A0A034WLY2_BACDO]	3.23	1	1	1	341	37.4963	9.59814	1.1227	1.12748	1.15343	1.13454	0.00499793
A0A034VBG0	60S ribosomal protein L5 OS=Bactrocera dorsalis GN=RL5 PE=3 SV=1 - [A0A034VBG0_BACDO]	32.89	9	9	20	298	34.0669	9.80322	1.03205	1.02517	1.03047	1.02923	0.00503018
A0A034VIM5	Protein eyes shut (Fragment) OS=Bactrocera dorsalis GN=EYS PE=4 SV=1 - [A0A034VIM5_BACDO]	2.13	2	2	3	1223	133.9	7.21045	0.883736	0.868184	0.850441	0.867454	0.00522471
A0A034W9L4	5'-nucleotidase OS=Bactrocera dorsalis GN=5NT3 PE=3 SV=1 - [A0A034W9L4_BACDO]	11.8	3	3	3	322	36.4903	5.35107	0.88786	0.855478	0.869571	0.87097	0.00523655
A0A034W9X8	E3 ubiquitin-protein ligase HECTD1 OS=Bactrocera dorsalis GN=HECD1 PE=4 SV=1 - [A0A034W9X8_BACDO]	4.06	8	8	10	2883	314.889	5.37646	0.977601	0.977729	0.972401	0.97591	0.00526737
A0A034WVB1	Putative NADH dehydrogenase (Ubiquinone) 1 alpha subcomplex subunit 5 OS=Bactrocera dorsalis GN=NDUA5 PE=4 SV=1 - [A0A034WVB1_BACDO]	49.18	4	4	5	122	13.7644	9.20264	0.889089	0.865757	0.85746	0.870769	0.00532493
A0A034WSI1	Protein FAM188B2 (Fragment) OS=Bactrocera dorsalis GN=F1882 PE=4 SV=1 - [A0A034WSI1_BACDO]	19.72	3	3	6	213	24.0954	5.89697	0.916446	0.921555	0.900232	0.912744	0.00538296
A0A034V7X3	Phosphatidylinositide phosphatase SAC1 OS=Bactrocera dorsalis GN=SAC1 PE=4 SV=1 - [A0A034V7X3_BACDO]	13.85	7	7	9	592	68.111	8.51416	1.1024	1.08822	1.11425	1.10162	0.00543523
A0A034W543	Peptidoglycan-recognition protein SD OS=Bactrocera dorsalis GN=PGPSD PE=4 SV=1 - [A0A034W543_BACDO]	9.33	1	1	1	150	17.0036	8.01611	0.865627	0.887013	0.894924	0.882521	0.00550213
A0A034VV68	Centrosome-associated zinc finger protein CP190 OS=Bactrocera dorsalis GN=CP190 PE=4 SV=1 - [A0A034VV68_BACDO]	17.05	17	17	21	1261	139.972	4.67822	1.07473	1.09572	1.09274	1.08773	0.0055374
A0A034VA92	Acyl-coenzyme A oxidase OS=Bactrocera dorsalis GN=ACOX1 PE=3 SV=1 - [A0A034VA92_BACDO]	15.7	6	6	6	675	76.425	7.78174	0.927073	0.906633	0.92158	0.918429	0.00555899
A0A034W025	V-type proton ATPase subunit H OS=Bactrocera dorsalis GN=VATH PE=4 SV=1 - [A0A034W025_BACDO]	52.43	1	25	80	473	54.4082	6.53662	0.866596	0.843241	0.826365	0.845401	0.0056439
A0A034VM30	Transcription factor AP-4 OS=Bactrocera dorsalis GN=TFAP4 PE=4 SV=1 - [A0A034VM30_BACDO]	12.48	5	6	8	569	61.8476	5.2749	1.08289	1.10653	1.10323	1.09755	0.00569271
A0A034WF37	Uncharacterized protein (Fragment) OS=Bactrocera dorsalis PE=4 SV=1 - [A0A034WF37_BACDO]	4.74	1	1	1	232	22.675	4.62744	1.09074	1.11667	1.0976	1.10167	0.00577306
A0A034WGR1	Putative Golgi SNAP receptor complex member 2 OS=Bactrocera dorsalis GN=GOSR2 PE=4 SV=1 - [A0A034WGR1_BACDO]	8.33	2	2	2	216	24.7327	7.59131	1.1022	1.13237	1.11183	1.11547	0.00588452
A0A034VIL8	Melanotransferrin OS=Bactrocera dorsalis GN=TRFM PE=4 SV=1 - [A0A034VIL8_BACDO]	31.88	25	25	50	847	96.3587	6.41748	1.03556	1.03747	1.04555	1.03953	0.00595011
A0A034VJU8	Helicase ARIP4 (Fragment) OS=Bactrocera dorsalis GN=ARIP4 PE=4 SV=1 - [A0A034VJU8_BACDO]	2.74	1	1	1	292	32.8587	9.36377	1.15642	1.16628	1.20103	1.17458	0.00595098
A0A034VW92	Sorting nexin-6 OS=Bactrocera dorsalis GN=SNX6 PE=4 SV=1 - [A0A034VW92_BACDO]	27.24	1	12	15	503	56.9828	7.13721	1.04281	1.03573	1.03315	1.03723	0.00596574
A0A034VK41	Zinc finger protein on ecdysone puffs OS=Bactrocera dorsalis GN=PEP PE=4 SV=1 - [A0A034VK41_BACDO]	35.08	23	23	61	667	73.3848	5.74463	1.07703	1.06278	1.08231	1.07404	0.00614796
A0A034VXI0	Isocitrate dehydrogenase [NADP] OS=Bactrocera dorsalis GN=IDHC PE=3 SV=1 - [A0A034VXI0_BACDO]	46.83	20	20	40	410	46.2392	6.69775	1.0844	1.06553	1.06901	1.07298	0.00625295
A0A034WIN8	Protein takeout OS=Bactrocera dorsalis GN=TAKT PE=4 SV=1 - [A0A034WIN8_BACDO]	52.02	14	14	63	248	28.1255	6.27783	1.12494	1.09824	1.12711	1.11676	0.00625951
A0A034VHV8	Uncharacterized protein OS=Bactrocera dorsalis PE=4 SV=1 - [A0A034VHV8_BACDO]	8.55	2	2	2	433	46.5914	7.10791	1.07032	1.08597	1.0664	1.07423	0.00642538
A0A034VJG1	Transporter (Fragment) OS=Bactrocera dorsalis GN=INE PE=3 SV=1 - [A0A034VJG1_BACDO]	1.81	1	1	1	553	62.7857	7.97217	1.15063	1.1966	1.1632	1.17014	0.00643709
A0A034WRK0	Mitochondrial import receptor subunit TOM70 OS=Bactrocera dorsalis GN=TOM70 PE=4 SV=1 - [A0A034WRK0_BACDO]	26.9	13	13	15	591	66.8431	6.04932	1.07016	1.07519	1.09136	1.0789	0.00650221
A0A034WI37	Circadian clock-controlled protein OS=Bactrocera dorsalis GN=CCCP PE=4 SV=1 - [A0A034WI37_BACDO]	29.21	8	8	22	267	30.5247	5.52881	0.88184	0.887833	0.854594	0.874756	0.00660347
A0A034VSM2	Uncharacterized protein OS=Bactrocera dorsalis PE=4 SV=1 - [A0A034VSM2_BACDO]	13.7	2	2	2	146	16.1149	10.6528	1.10866	1.14411	1.1339	1.12889	0.00661394
A0A034VAT6	Uncharacterized protein OS=Bactrocera dorsalis PE=4 SV=1 - [A0A034VAT6_BACDO]	44.53	37	38	81	1060	117.876	9.14404	1.09077	1.07372	1.09816	1.08755	0.00676052
A0A034WA59	Transcriptional regulator ATRX-like protein OS=Bactrocera dorsalis GN=ATRX PE=4 SV=1 - [A0A034WA59_BACDO]	3.1	3	3	4	1259	143.672	7.37158	1.10154	1.1312	1.13231	1.12168	0.00678973
A0A034W9H9	Mannosyl-oligosaccharide glucosidase OS=Bactrocera dorsalis GN=MOGS PE=4 SV=1 - [A0A034W9H9_BACDO]	4.97	4	4	5	886	101.03	9.01221	1.08705	1.07243	1.06593	1.07514	0.00683627
A0A034WHR7	Proteasome subunit beta type OS=Bactrocera dorsalis GN=PSB7 PE=3 SV=1 - [A0A034WHR7_BACDO]	48.94	10	10	20	282	30.8205	6.93213	0.982175	0.981029	0.985741	0.982982	0.00687809
A0A034WKD6	Activator of 90 kDa heat shock protein ATPase-like protein 1 OS=Bactrocera dorsalis GN=AHSA1 PE=4 SV=1 - [A0A034WKD6_BACDO]	11.61	3	4	6	353	40.1873	6.04932	1.07858	1.08737	1.10423	1.09006	0.00690588
A0A034W6W2	Serine/threonine-protein phosphatase PP2A 65 kDa regulatory subunit OS=Bactrocera dorsalis GN=2AAA PE=4 SV=1 - [A0A034W6W2_BACDO]	36.89	17	17	33	591	65.5153	5.04639	0.936514	0.938312	0.920315	0.931714	0.00695034
A0A034V6D3	Phosphorylated CTD-interacting factor 1 (Fragment) OS=Bactrocera dorsalis GN=PCIF1 PE=4 SV=1 - [A0A034V6D3_BACDO]	3.86	3	3	3	1166	126.716	9.49561	0.917023	0.927891	0.903533	0.916149	0.00698532
A0A034WHE9	Indole-3-acetaldehyde oxidase OS=Bactrocera dorsalis GN=ALDO2 PE=4 SV=1 - [A0A034WHE9_BACDO]	37.8	38	40	106	1262	139.938	6.354	1.06418	1.04778	1.05564	1.05587	0.00710581
A0A034VQT7	Putative tRNA threonylcarbamoyladenosine biosynthesis protein CG4933 OS=Bactrocera dorsalis GN=OSGEP PE=4 SV=1 - [A0A034VQT7_BACDO]	12.64	4	4	5	348	38.8159	6.53662	1.19596	1.1995	1.15147	1.18231	0.00710936
A0A034WEJ7	Putative AC transposase (Fragment) OS=Bactrocera dorsalis GN=TRA1 PE=4 SV=1 - [A0A034WEJ7_BACDO]	2.18	1	1	1	597	67.5854	8.1626	1.08558	1.11526	1.10103	1.10062	0.00717518
A0A034VQR8	Troponin T, skeletal muscle OS=Bactrocera dorsalis GN=TNNT PE=4 SV=1 - [A0A034VQR8_BACDO]	34.11	15	15	34	384	45.96	4.76709	0.960398	0.967374	0.956027	0.961266	0.00719883
A0A034VAY5	Reticulocyte-binding protein 2-like protein a OS=Bactrocera dorsalis GN=RBP2A PE=4 SV=1 - [A0A034VAY5_BACDO]	3.53	3	3	3	736	89.3044	9.0708	1.13565	1.17604	1.13947	1.15039	0.0072494
A0A034VGX3	Fumarylacetoacetate hydrolase domain-containing protein 2 OS=Bactrocera dorsalis GN=FAHD2 PE=4 SV=1 - [A0A034VGX3_BACDO]	41.52	9	9	16	289	32.1637	6.80029	1.05788	1.07694	1.06345	1.06609	0.00725213
A0A034WP96	STIP1 homology and U box-containing protein 1 OS=Bactrocera dorsalis GN=CHIP PE=4 SV=1 - [A0A034WP96_BACDO]	8.26	2	2	2	218	26.0543	7.88428	1.13123	1.09799	1.11007	1.1131	0.00729586
A0A034VXY1	Fatty-acid amide hydrolase 2 (Fragment) OS=Bactrocera dorsalis GN=FAAH2 PE=4 SV=1 - [A0A034VXY1_BACDO]	10.29	2	3	7	340	37.0269	6.99072	0.852715	0.887298	0.85178	0.863931	0.00729607
A0A034W5S7	Histone-lysine N-methyltransferase SETMAR (Fragment) OS=Bactrocera dorsalis GN=SETMR PE=4 SV=1 - [A0A034W5S7_BACDO]	7.96	1	1	1	113	13.197	9.99365	1.17624	1.13541	1.17946	1.1637	0.00741609
A0A034WNJ2	Signal recognition particle subunit SRP72 OS=Bactrocera dorsalis GN=SRP72 PE=3 SV=1 - [A0A034WNJ2_BACDO]	24.01	13	13	19	654	73.7044	9.1001	1.06006	1.05283	1.07112	1.06134	0.00743682
A0A034VDB5	Protein lap4 (Fragment) OS=Bactrocera dorsalis GN=LAP4 PE=4 SV=1 - [A0A034VDB5_BACDO]	18.58	12	12	18	915	101.623	5.10986	1.04738	1.03601	1.03793	1.04044	0.00746766
A0A034W4X9	Y-box factor-like protein OS=Bactrocera dorsalis GN=YBOXH PE=4 SV=1 - [A0A034W4X9_BACDO]	44.48	8	8	13	299	32.4822	10.9312	1.04067	1.03668	1.04915	1.04217	0.00752362
A0A034VQ46	Heterogeneous nuclear ribonucleoprotein Q (Fragment) OS=Bactrocera dorsalis GN=HNRPQ PE=4 SV=1 - [A0A034VQ46_BACDO]	27.71	10	10	18	397	44.6356	8.76318	1.03293	1.02871	1.0388	1.03348	0.00755286
A0A034WPI4	Heterogeneous nuclear ribonucleoprotein K (Fragment) OS=Bactrocera dorsalis GN=HNRPK PE=4 SV=1 - [A0A034WPI4_BACDO]	48.4	10	10	23	219	23.7221	9.14404	0.967492	0.956532	0.964374	0.962799	0.00759366
A0A034WKM0	Glutathione S-transferase 1 OS=Bactrocera dorsalis GN=GSTT1 PE=3 SV=1 - [A0A034WKM0_BACDO]	40.17	9	9	12	239	27.4233	7.12256	0.897514	0.916888	0.887112	0.900505	0.00760215
A0A034WG96	Putative elongator complex protein 2 OS=Bactrocera dorsalis GN=ELP2 PE=4 SV=1 - [A0A034WG96_BACDO]	2.29	1	1	1	830	93.7547	6.01123	1.13546	1.10137	1.11071	1.11585	0.00761741
A0A034WQB7	Mediator of RNA polymerase II transcription subunit 31 OS=Bactrocera dorsalis GN=MED31 PE=4 SV=1 - [A0A034WQB7_BACDO]	4.17	1	1	1	216	24.896	8.1333	1.13759	1.17028	1.18713	1.165	0.00767935
A0A034V590	Uncharacterized protein (Fragment) OS=Bactrocera dorsalis PE=4 SV=1 - [A0A034V590_BACDO]	7.51	1	1	2	333	38.6311	6.25244	0.843713	0.865141	0.885102	0.864652	0.00770599
A0A034VEI5	Thioredoxin domain-containing protein 17 OS=Bactrocera dorsalis GN=TXD17 PE=4 SV=1 - [A0A034VEI5_BACDO]	84.38	10	10	29	128	14.6513	5.51611	0.92753	0.908158	0.930105	0.921931	0.00778023
A0A034VUF0	Fatty-acid amide hydrolase 2 (Fragment) OS=Bactrocera dorsalis GN=FAAH2 PE=4 SV=1 - [A0A034VUF0_BACDO]	18.15	3	4	11	281	31.2521	6.02393	0.900192	0.904429	0.874004	0.892875	0.00779633
A0A034VCJ1	Malic enzyme OS=Bactrocera dorsalis GN=MAOX PE=3 SV=1 - [A0A034VCJ1_BACDO]	42.58	30	30	81	869	95.2973	6.80029	0.944005	0.925547	0.926069	0.931874	0.00783899
A0A034V8P0	Scavenger receptor class B member 1 (Fragment) OS=Bactrocera dorsalis GN=SCRB1 PE=4 SV=1 - [A0A034V8P0_BACDO]	6.13	2	2	3	424	47.4267	5.5415	1.16184	1.11825	1.14585	1.14198	0.00794731
A0A034WGB5	Uncharacterized protein OS=Bactrocera dorsalis PE=4 SV=1 - [A0A034WGB5_BACDO]	9.05	1	2	2	221	25.2915	7.59131	1.1999	1.17967	1.14601	1.17519	0.00795167
A0A034W0F5	Signal peptidase complex subunit 3 OS=Bactrocera dorsalis GN=SPCS3 PE=4 SV=1 - [A0A034W0F5_BACDO]	18.99	4	4	6	179	20.2454	8.25049	1.12309	1.0909	1.11733	1.11044	0.0079577
A0A034V7S0	DNA-directed RNA polymerase OS=Bactrocera dorsalis GN=RPB1 PE=3 SV=1 - [A0A034V7S0_BACDO]	4.11	1	1	1	219	24.5304	8.99756	1.07535	1.0683	1.09212	1.07859	0.00798052
A0A034WJ00	Protein alan shepard OS=Bactrocera dorsalis GN=SHEP PE=4 SV=1 - [A0A034WJ00_BACDO]	3.78	2	2	2	370	40.5461	7.31299	1.21192	1.20861	1.15829	1.19294	0.00798918
A0A034WHZ8	Uncharacterized protein (Fragment) OS=Bactrocera dorsalis PE=4 SV=1 - [A0A034WHZ8_BACDO]	22.84	11	11	18	464	53.1666	5.13525	1.07618	1.10122	1.08011	1.08584	0.00810828
A0A034W4S1	CCR4-NOT transcription complex subunit 7 OS=Bactrocera dorsalis GN=CNOT7 PE=4 SV=1 - [A0A034W4S1_BACDO]	4.39	1	1	1	296	33.9387	5.22412	0.875808	0.837138	0.832086	0.848344	0.00818955
A0A034WJG4	Protein 5NUC OS=Bactrocera dorsalis GN=5NTD PE=3 SV=1 - [A0A034WJG4_BACDO]	32.77	16	16	25	592	65.3192	5.21143	0.967569	0.960642	0.97122	0.966477	0.00845492
A0A034V9T5	Geranylgeranyl pyrophosphate synthase OS=Bactrocera dorsalis GN=GGPPS PE=3 SV=1 - [A0A034V9T5_BACDO]	12.61	4	4	9	333	38.3185	6.40479	0.905971	0.869873	0.883371	0.886405	0.00848431
A0A034VN93	60S ribosomal protein L27 OS=Bactrocera dorsalis GN=RL27 PE=3 SV=1 - [A0A034VN93_BACDO]	47.41	7	7	18	135	15.8409	10.5503	0.938414	0.95074	0.954471	0.947875	0.00855207
A0A034VIU1	Uncharacterized protein OS=Bactrocera dorsalis PE=4 SV=1 - [A0A034VIU1_BACDO]	22.54	6	6	7	386	43.0663	6.26514	0.819292	0.850907	0.868373	0.846191	0.0086081
A0A034V1T9	Magnesium transporter protein 1 OS=Bactrocera dorsalis GN=MAGT1 PE=4 SV=1 - [A0A034V1T9_BACDO]	16.97	5	5	10	330	37.1916	10.0522	0.961494	0.956449	0.968648	0.962197	0.00865031
A0A034WJU1	General odorant-binding protein 56d OS=Bactrocera dorsalis GN=OB56D PE=4 SV=1 - [A0A034WJU1_BACDO]	27.94	1	4	6	136	14.7694	5.5415	0.888534	0.8475	0.852386	0.862807	0.00877997
A0A034V2B1	Uncharacterized protein (Fragment) OS=Bactrocera dorsalis PE=4 SV=1 - [A0A034V2B1_BACDO]	1.86	2	2	2	1825	199.189	5.17334	0.850308	0.887561	0.884284	0.874051	0.00882217
A0A034W6V2	U3 small nucleolar ribonucleoprotein IMP3 OS=Bactrocera dorsalis GN=IMP3 PE=4 SV=1 - [A0A034W6V2_BACDO]	13.74	2	2	2	182	21.1952	9.59814	1.10552	1.10461	1.13805	1.11606	0.00885834
A0A034VF53	Cuticle protein OS=Bactrocera dorsalis GN=CU01 PE=4 SV=1 - [A0A034VF53_BACDO]	12.56	2	2	6	223	23.1326	7.03467	1.21549	1.15463	1.1948	1.18831	0.00888151
A0A034WUB6	Charged multivesicular body protein 1b OS=Bactrocera dorsalis GN=CHM1B PE=4 SV=1 - [A0A034WUB6_BACDO]	16.26	5	5	6	203	22.4753	6.60986	0.943009	0.930559	0.949645	0.941071	0.00889131
A0A034V6C4	ATP synthase subunit s, mitochondrial (Fragment) OS=Bactrocera dorsalis GN=ATP5S PE=4 SV=1 - [A0A034V6C4_BACDO]	16.45	4	4	4	231	26.1147	9.08545	0.933444	0.930563	0.94955	0.937852	0.00891506
A0A034WMH5	26S proteasome non-ATPase regulatory subunit 13 OS=Bactrocera dorsalis GN=PSD13 PE=4 SV=1 - [A0A034WMH5_BACDO]	27.75	11	11	13	382	43.6986	5.43994	0.914779	0.903774	0.93109	0.916548	0.00892021
A0A034WQN6	Transgelin OS=Bactrocera dorsalis GN=MYPH PE=3 SV=1 - [A0A034WQN6_BACDO]	51.06	8	8	12	188	20.7684	8.54346	1.04366	1.046	1.05885	1.0495	0.0089725
A0A034VLU1	Leukotriene A(4) hydrolase OS=Bactrocera dorsalis GN=LKHA4 PE=3 SV=1 - [A0A034VLU1_BACDO]	28.83	14	14	24	614	69.1296	5.80811	0.956818	0.96884	0.959396	0.961685	0.00897281
A0A034WAK2	Methyltransferase-like protein 16-like protein OS=Bactrocera dorsalis GN=MET16 PE=4 SV=1 - [A0A034WAK2_BACDO]	2.98	1	1	1	302	34.7016	7.6499	0.931781	0.914046	0.936835	0.927554	0.00897436
A0A034WCE2	Aminoacylase-1 OS=Bactrocera dorsalis GN=ACY1 PE=3 SV=1 - [A0A034WCE2_BACDO]	6.73	3	3	3	401	44.9981	5.66846	0.873813	0.884168	0.841868	0.866616	0.00898607
A0A034VA16	Long-chain fatty acid transport protein 4 OS=Bactrocera dorsalis GN=S27A4 PE=4 SV=1 - [A0A034VA16_BACDO]	41.81	20	21	30	598	67.1146	8.67529	0.983704	0.97721	0.979513	0.980142	0.00904005
A0A034WAC5	Phosphoglycerate kinase OS=Bactrocera dorsalis GN=PGK PE=3 SV=1 - [A0A034WAC5_BACDO]	55.77	21	21	55	468	50.3883	8.646	1.06642	1.0476	1.06119	1.0584	0.00909231
A0A034W8P9	Sialic acid synthase OS=Bactrocera dorsalis GN=SIAS PE=4 SV=1 - [A0A034W8P9_BACDO]	8	3	3	3	375	41.9886	6.53662	0.966656	0.976153	0.969658	0.970822	0.00910084
A0A034VXQ8	Microtubule-associated protein Jupiter OS=Bactrocera dorsalis GN=JUPIT PE=4 SV=1 - [A0A034VXQ8_BACDO]	15.05	2	2	7	206	21.9728	9.93506	1.13319	1.11084	1.09568	1.11324	0.0091308
A0A034V366	Protein FAM188B2 (Fragment) OS=Bactrocera dorsalis GN=F1882 PE=4 SV=1 - [A0A034V366_BACDO]	25.71	5	5	9	210	23.5384	5.75732	0.918563	0.893594	0.886724	0.899627	0.009161
A0A034W0P6	Serine/arginine-rich splicing factor 7 OS=Bactrocera dorsalis GN=SRSF7 PE=4 SV=1 - [A0A034W0P6_BACDO]	5.75	1	1	2	261	29.1955	11.5171	1.09924	1.13676	1.1103	1.11543	0.00916957
A0A034W1Y1	Uncharacterized protein (Fragment) OS=Bactrocera dorsalis PE=4 SV=1 - [A0A034W1Y1_BACDO]	23.6	4	9	13	394	45.3281	6.81494	1.13675	1.19177	1.17237	1.16696	0.00918396
A0A034VP80	Negative elongation factor A (Fragment) OS=Bactrocera dorsalis GN=NELFA PE=4 SV=1 - [A0A034VP80_BACDO]	3.95	1	1	1	354	38.5237	10.2573	1.20941	1.16116	1.225	1.19852	0.0092398
A0A034WB05	Sel1 repeat-containing protein 1-like protein OS=Bactrocera dorsalis GN=SELR1 PE=4 SV=1 - [A0A034WB05_BACDO]	27.41	6	6	10	259	29.5253	8.104	1.08626	1.12091	1.11086	1.10601	0.00929947
A0A034VK92	Uncharacterized protein (Fragment) OS=Bactrocera dorsalis PE=4 SV=1 - [A0A034VK92_BACDO]	4.51	4	4	5	1109	119.49	4.55127	0.886952	0.899096	0.86033	0.882126	0.00930081
A0A034WCW1	Group XV phospholipase A2 OS=Bactrocera dorsalis GN=PAG15 PE=4 SV=1 - [A0A034WCW1_BACDO]	12.56	3	3	3	406	46.4637	7.85498	0.92105	0.894417	0.919432	0.911633	0.00938293
A0A034V934	Prominin-like protein (Fragment) OS=Bactrocera dorsalis GN=PROML PE=4 SV=1 - [A0A034V934_BACDO]	10.65	4	4	5	413	46.212	5.79541	0.892776	0.921999	0.915	0.909925	0.00942947
A0A034WYD8	Wiskott-Aldrich syndrome protein family member 3 OS=Bactrocera dorsalis GN=WASF3 PE=4 SV=1 - [A0A034WYD8_BACDO]	7.54	4	4	5	610	67.9359	6.91748	0.955867	0.939286	0.940296	0.94515	0.00943826
A0A034W5K4	Glutathione S-transferase 1 OS=Bactrocera dorsalis GN=GSTT1 PE=3 SV=1 - [A0A034W5K4_BACDO]	21.93	5	5	8	228	25.7463	6.78564	0.937738	0.951084	0.95451	0.947777	0.00946155
A0A034WH57	39S ribosomal protein L55, mitochondrial OS=Bactrocera dorsalis GN=RM55 PE=4 SV=1 - [A0A034WH57_BACDO]	11.01	1	1	2	109	12.79	10.1694	1.06863	1.06504	1.04915	1.06094	0.00950793
A0A034VPI8	Protein unzipped OS=Bactrocera dorsalis GN=UZIP PE=4 SV=1 - [A0A034VPI8_BACDO]	28.85	12	12	27	506	56.6199	6.7417	1.19109	1.13545	1.16289	1.16314	0.00955596
A0A034V8Q2	Smoothelin (Fragment) OS=Bactrocera dorsalis GN=SMTN PE=4 SV=1 - [A0A034V8Q2_BACDO]	31.7	85	86	135	3073	347.436	8.60205	1.12856	1.14998	1.10624	1.12826	0.00955602
A0A034WL14	RING finger protein unkempt (Fragment) OS=Bactrocera dorsalis GN=UNK PE=4 SV=1 - [A0A034WL14_BACDO]	1.82	1	1	1	604	68.9761	7.75244	0.90262	0.903798	0.871395	0.892604	0.00961966
A0A034VZB4	Peptidyl-prolyl cis-trans isomerase OS=Bactrocera dorsalis GN=PPIL1 PE=3 SV=1 - [A0A034VZB4_BACDO]	7.87	1	1	1	178	19.6718	8.1626	1.19021	1.13799	1.15014	1.15945	0.00964822
A0A034WUY2	Apolipoprotein D (Fragment) OS=Bactrocera dorsalis GN=APOD PE=4 SV=1 - [A0A034WUY2_BACDO]	25.41	4	4	9	244	26.7168	8.47021	1.14896	1.20908	1.19709	1.18504	0.00971232
A0A034WSM7	Calcium/calmodulin-dependent protein kinase kinase 2 OS=Bactrocera dorsalis GN=KKCC2 PE=4 SV=1 - [A0A034WSM7_BACDO]	11.52	5	5	7	486	55.2231	6.87354	1.1076	1.10935	1.14476	1.12057	0.00993087
A0A034WB79	Putative cytochrome P450 308a1 OS=Bactrocera dorsalis GN=CP308 PE=3 SV=1 - [A0A034WB79_BACDO]	30.24	14	14	35	506	57.5955	7.75244	1.08153	1.10477	1.11601	1.10077	0.00999793
A0A034WLI9	Transmembrane protein 256-like protein OS=Bactrocera dorsalis GN=CQ061 PE=4 SV=1 - [A0A034WLI9_BACDO]	32.2	4	4	10	177	18.9241	9.87646	0.901453	0.902511	0.869039	0.891001	0.0100048
A0A034VV21	Nuclear pore complex protein Nup205 (Fragment) OS=Bactrocera dorsalis GN=NU205 PE=4 SV=1 - [A0A034VV21_BACDO]	9.38	7	7	8	1088	124.786	6.93213	0.926415	0.934387	0.908149	0.922984	0.0100157
A0A034W8J0	Zinc finger domain containing Probable helicase (Fragment) OS=Bactrocera dorsalis GN=HELZ PE=4 SV=1 - [A0A034W8J0_BACDO]	2.94	3	3	3	1225	138.441	7.97217	1.15477	1.2037	1.15022	1.16956	0.0100415
A0A034VCN1	Protein RCC2-like protein OS=Bactrocera dorsalis GN=RCC2 PE=4 SV=1 - [A0A034VCN1_BACDO]	4.79	2	2	2	480	52.7468	7.66455	1.13774	1.12003	1.16927	1.14235	0.0100778
P45885	Actin-2, muscle-specific OS=Bactrocera dorsalis PE=2 SV=1 - [ACT2_BACDO]	64.1	2	20	157	376	41.7758	5.38916	0.965901	0.964141	0.953286	0.961109	0.0101307
A0A034WWU5	NADH dehydrogenase (Ubiquinone) iron-sulfur protein 8, mitochondrial OS=Bactrocera dorsalis GN=NDUS8 PE=3 SV=1 - [A0A034WWU5_BACDO]	40.57	8	8	14	212	23.8928	6.65381	0.935876	0.909748	0.913589	0.919738	0.0101415
A0A034W1H3	Nuclear pore complex protein Nup93 OS=Bactrocera dorsalis GN=NUP93 PE=4 SV=1 - [A0A034W1H3_BACDO]	13.1	10	10	14	809	92.9243	6.3667	1.08512	1.10501	1.12163	1.10392	0.0101564
A0A034VUQ7	Glucose-6-phosphate 1-dehydrogenase OS=Bactrocera dorsalis GN=G6PD PE=3 SV=1 - [A0A034VUQ7_BACDO]	38.33	17	17	30	527	60.7956	6.58057	0.968585	0.956134	0.965303	0.963341	0.0101723
A0A034WTC0	Uncharacterized protein OS=Bactrocera dorsalis PE=4 SV=1 - [A0A034WTC0_BACDO]	25.93	2	2	2	108	11.3917	4.66553	0.912799	0.921425	0.889929	0.908051	0.0102834
A0A034V291	Alanine aminotransferase 2 (Fragment) OS=Bactrocera dorsalis GN=ALAT2 PE=4 SV=1 - [A0A034V291_BACDO]	62.15	25	25	62	494	54.962	7.62061	1.0686	1.08531	1.06049	1.07147	0.0102947
A0A034WKW3	Zinc finger CCCH domain-containing protein 18 OS=Bactrocera dorsalis GN=ZCH18 PE=4 SV=1 - [A0A034WKW3_BACDO]	3.13	2	2	2	798	90.4111	9.24658	0.890967	0.89689	0.923181	0.903679	0.0103986
A0A034V4N9	Dynein heavy chain, cytoplasmic OS=Bactrocera dorsalis GN=DYHC PE=4 SV=1 - [A0A034V4N9_BACDO]	16.09	18	33	45	2641	299.975	6.06201	0.986441	0.985172	0.989643	0.987085	0.0104469
A0A034V6B1	Phosphoinositide phospholipase C OS=Bactrocera dorsalis GN=PIPA PE=4 SV=1 - [A0A034V6B1_BACDO]	5.51	5	5	5	1089	124.046	6.78564	1.07168	1.06349	1.04981	1.06166	0.0105336
A0A034VI89	Conserved oligomeric Golgi complex subunit 6 OS=Bactrocera dorsalis GN=COG6 PE=4 SV=1 - [A0A034VI89_BACDO]	8.76	4	4	4	628	71.4568	5.61768	0.850859	0.818299	0.872995	0.847384	0.0106602
A0A034WKU5	Protein SCAF8 OS=Bactrocera dorsalis GN=SCAF8 PE=4 SV=1 - [A0A034WKU5_BACDO]	4.5	4	4	5	1222	132.039	8.63135	0.93294	0.915846	0.903052	0.917279	0.0107773
A0A034VW60	Apoptosis-inducing factor 3 OS=Bactrocera dorsalis GN=AIFM3 PE=4 SV=1 - [A0A034VW60_BACDO]	23.34	11	11	19	557	61.3318	6.62451	0.896886	0.914267	0.928381	0.913178	0.0108268
A0A034VNN7	Uncharacterized protein (Fragment) OS=Bactrocera dorsalis PE=4 SV=1 - [A0A034VNN7_BACDO]	18.75	2	2	2	160	17.6847	3.97998	1.08692	1.08639	1.06196	1.07842	0.0108405
A0A034WEQ6	60S ribosomal protein L26 OS=Bactrocera dorsalis GN=RL26 PE=3 SV=1 - [A0A034WEQ6_BACDO]	22.15	4	4	12	149	17.2834	10.7407	0.939922	0.92024	0.941978	0.934047	0.0108567
A0A034WBJ0	Histone H2A OS=Bactrocera dorsalis GN=H2AV PE=3 SV=1 - [A0A034WBJ0_BACDO]	42.55	5	7	29	141	15.0012	10.2427	1.12872	1.09791	1.14163	1.12275	0.0109804
A0A034V6C0	Uncharacterized protein OS=Bactrocera dorsalis PE=4 SV=1 - [A0A034V6C0_BACDO]	1.01	1	1	2	1187	129.619	5.37646	1.20807	1.14966	1.21198	1.1899	0.0110753
A0A034VJM4	Pre-mRNA-processing factor 39 (Fragment) OS=Bactrocera dorsalis GN=PRP39 PE=4 SV=1 - [A0A034VJM4_BACDO]	8.77	5	5	7	821	93.772	4.76709	0.856244	0.901142	0.875533	0.87764	0.0111059
A0A034WNV2	39S ribosomal protein L3, mitochondrial OS=Bactrocera dorsalis GN=RM03 PE=4 SV=1 - [A0A034WNV2_BACDO]	15.95	4	4	5	370	42.0472	9.93506	0.888893	0.899099	0.923438	0.90381	0.0111582
A0A034W125	Adenosine kinase OS=Bactrocera dorsalis GN=ADK PE=4 SV=1 - [A0A034W125_BACDO]	13.24	4	4	8	340	37.8291	6.26514	1.06964	1.0888	1.06244	1.07363	0.0112197
A0A034VRD4	Xaa-Pro aminopeptidase 2 OS=Bactrocera dorsalis GN=XPP2 PE=4 SV=1 - [A0A034VRD4_BACDO]	4.13	2	2	4	533	61.1924	7.50342	1.01978	1.0283	1.02738	1.02515	0.0113291
A0A034VRZ1	3-hydroxyisobutyrate dehydrogenase OS=Bactrocera dorsalis GN=3HIDH PE=3 SV=1 - [A0A034VRZ1_BACDO]	49.85	11	11	22	325	34.8335	8.35303	1.04874	1.0656	1.07065	1.06166	0.0113424
A0A034WWK5	GTP:AMP phosphotransferase, mitochondrial OS=Bactrocera dorsalis GN=KAD3 PE=3 SV=1 - [A0A034WWK5_BACDO]	20.72	6	6	7	222	25.2044	9.43701	1.08437	1.08357	1.11438	1.09411	0.0114088
A0A034V442	Protein no-on-transient A OS=Bactrocera dorsalis GN=NONA PE=4 SV=1 - [A0A034V442_BACDO]	40.96	24	24	46	691	78.2818	9.36377	1.02675	1.01853	1.02542	1.02357	0.0114906
A0A034WJH5	UDP-glucuronosyltransferase 1-3 (Fragment) OS=Bactrocera dorsalis GN=UD13 PE=4 SV=1 - [A0A034WJH5_BACDO]	8.95	1	2	7	257	28.9604	6.75635	1.13366	1.19498	1.16255	1.16373	0.0115004
A0A034WM97	Glutathione S-transferase 1 OS=Bactrocera dorsalis GN=GSTT1 PE=3 SV=1 - [A0A034WM97_BACDO]	45.05	10	12	29	222	24.701	5.65576	0.907267	0.904328	0.871606	0.8944	0.0115106
A0A034VP83	Poly(U)-specific endoribonuclease-like protein OS=Bactrocera dorsalis GN=ENDOU PE=4 SV=1 - [A0A034VP83_BACDO]	20.59	10	10	12	675	71.7092	9.30518	0.921445	0.885255	0.896048	0.900916	0.0115184
A0A034WLB6	General odorant-binding protein 56d OS=Bactrocera dorsalis GN=OB56D PE=4 SV=1 - [A0A034WLB6_BACDO]	27.54	1	4	6	138	14.8056	7.15186	0.905817	0.919443	0.883308	0.902856	0.0115592
A0A034WR59	Gastrulation defective protein 1-like protein OS=Bactrocera dorsalis GN=GAD1 PE=4 SV=1 - [A0A034WR59_BACDO]	6.93	4	4	5	649	72.389	7.13721	1.10791	1.12882	1.15705	1.13126	0.0115599
A0A034VZH7	26S proteasome non-ATPase regulatory subunit 2 OS=Bactrocera dorsalis GN=PSMD2 PE=4 SV=1 - [A0A034VZH7_BACDO]	27.66	20	20	51	911	101.013	5.5415	0.924915	0.94863	0.937139	0.936895	0.0115679
A0A034WMG4	CREB-regulated transcription coactivator 1 (Fragment) OS=Bactrocera dorsalis GN=CRTC1 PE=4 SV=1 - [A0A034WMG4_BACDO]	3.95	1	1	1	253	26.3034	9.36377	1.06581	1.08061	1.05544	1.06729	0.0115812
A0A034W6A1	Putative UDP-glucose 4-epimerase OS=Bactrocera dorsalis GN=GALE PE=3 SV=1 - [A0A034W6A1_BACDO]	11.11	4	4	6	351	38.7952	6.78564	1.07402	1.09201	1.06339	1.07647	0.0117187
A0A034WJF7	Uncharacterized protein OS=Bactrocera dorsalis PE=4 SV=1 - [A0A034WJF7_BACDO]	19.57	2	2	21	138	13.6442	9.30518	1.05402	1.04925	1.03685	1.04671	0.0117957
A0A034VQP5	NADH dehydrogenase (Ubiquinone) complex I, assembly factor 7-like protein OS=Bactrocera dorsalis GN=MIDA PE=4 SV=1 - [A0A034VQP5_BACDO]	6.52	2	2	2	445	50.5848	7.73779	0.892037	0.914749	0.925246	0.910677	0.011825
A0A034V676	60 kDa SS-A/Ro ribonucleoprotein OS=Bactrocera dorsalis GN=RO60 PE=4 SV=1 - [A0A034V676_BACDO]	6.62	3	3	4	559	64.9631	9.31982	1.1063	1.15235	1.14977	1.13614	0.011826
A0A034WGA7	Uncharacterized protein OS=Bactrocera dorsalis PE=4 SV=1 - [A0A034WGA7_BACDO]	44.9	6	6	21	147	15.6375	7.75244	1.08386	1.07731	1.05723	1.0728	0.0119
A0A034V336	Microtubule-associated protein futsch (Fragment) OS=Bactrocera dorsalis GN=FUTSC PE=4 SV=1 - [A0A034V336_BACDO]	13.26	4	4	7	362	38.9316	4.65283	0.913464	0.941194	0.921405	0.925354	0.0119813
A0A034VDD3	Myb protein (Fragment) OS=Bactrocera dorsalis GN=MYB PE=4 SV=1 - [A0A034VDD3_BACDO]	3.45	1	1	1	550	62.0612	8.48486	0.834914	0.886193	0.841307	0.854138	0.0120137
A0A034WG04	SURF1-like protein (Fragment) OS=Bactrocera dorsalis GN=SURF1 PE=4 SV=1 - [A0A034WG04_BACDO]	9.8	2	2	3	306	34.6773	9.77393	0.9202	0.908133	0.937967	0.9221	0.0121461
A0A034W9H4	Ubiquinone biosynthesis protein COQ9, mitochondrial OS=Bactrocera dorsalis GN=COQ9 PE=4 SV=1 - [A0A034W9H4_BACDO]	26.29	7	7	13	350	39.3418	6.91748	0.936331	0.929613	0.952337	0.939427	0.0121562
A0A034WQX8	Protein Mo25 OS=Bactrocera dorsalis GN=MO25 PE=4 SV=1 - [A0A034WQX8_BACDO]	24.12	8	8	15	340	39.5055	7.26904	0.9301	0.919021	0.945392	0.931504	0.0122295
A0A034VS08	Sodium-independent sulfate anion transporter OS=Bactrocera dorsalis GN=S2611 PE=4 SV=1 - [A0A034VS08_BACDO]	7.91	4	4	5	607	64.4225	8.32373	1.11485	1.12154	1.0829	1.10643	0.0123193
A0A034VM84	Transcription initiation factor TFIID subunit 4 OS=Bactrocera dorsalis GN=TAF4 PE=4 SV=1 - [A0A034VM84_BACDO]	4.12	2	2	2	777	84.0011	9.71533	1.08047	1.06094	1.05635	1.06592	0.0123443
A0A034VVB5	RNA-binding protein 8A OS=Bactrocera dorsalis GN=RBM8A PE=3 SV=1 - [A0A034VVB5_BACDO]	11.52	2	2	3	165	19.1195	5.37646	1.21093	1.22916	1.15505	1.19838	0.0123971
A0A034WHA9	Vacuolar fusion protein MON1-like protein A OS=Bactrocera dorsalis GN=MON1A PE=4 SV=1 - [A0A034WHA9_BACDO]	3.85	1	1	1	545	61.7036	6.3667	1.05709	1.06996	1.04739	1.05815	0.0124071
A0A034WQQ4	Ficolin-1 (Fragment) OS=Bactrocera dorsalis GN=FCN1 PE=4 SV=1 - [A0A034WQQ4_BACDO]	11.04	3	3	4	335	37.7933	6.66846	0.882069	0.849028	0.896252	0.875783	0.0124483
A0A034WER3	Putative medium-chain specific acyl-CoA dehydrogenase, mitochondrial OS=Bactrocera dorsalis GN=ACADM PE=3 SV=1 - [A0A034WER3_BACDO]	34.69	11	16	41	418	45.8984	8.01611	1.08468	1.07435	1.05689	1.07197	0.0124538
A0A034WQT7	Deformed epidermal autoregulatory factor 1 OS=Bactrocera dorsalis GN=DEAF1 PE=4 SV=1 - [A0A034WQT7_BACDO]	5.14	2	3	4	506	55.1348	5.68115	1.14081	1.20932	1.18792	1.17935	0.0124914
A0A034W8Y2	Protein SET OS=Bactrocera dorsalis GN=SET PE=3 SV=1 - [A0A034W8Y2_BACDO]	13.16	3	3	8	266	30.8495	4.34814	1.1404	1.10291	1.10042	1.11458	0.012503
A0A034VFK8	Transcriptional repressor p66 alpha OS=Bactrocera dorsalis GN=P66A PE=4 SV=1 - [A0A034VFK8_BACDO]	1.29	1	1	1	778	84.7552	9.53955	1.08172	1.06783	1.05494	1.06816	0.0126282
A0A034W631	Cyclin-related protein FAM58A (Fragment) OS=Bactrocera dorsalis GN=FA58A PE=3 SV=1 - [A0A034W631_BACDO]	3.67	1	1	1	218	24.6489	8.1626	1.13632	1.16468	1.20214	1.16771	0.0126741
A0A034WEC6	Uncharacterized protein OS=Bactrocera dorsalis PE=4 SV=1 - [A0A034WEC6_BACDO]	13.84	2	2	2	159	18.2657	5.61768	1.14265	1.20413	1.15327	1.16668	0.012708
A0A034WK27	60S ribosomal protein L31 OS=Bactrocera dorsalis GN=RL31 PE=4 SV=1 - [A0A034WK27_BACDO]	30.4	4	4	11	125	14.5959	10.3452	0.870821	0.87687	0.825547	0.857746	0.0127128
A0A034UZZ7	Putative U5 small nuclear ribonucleoprotein 200 kDa helicase (Fragment) OS=Bactrocera dorsalis GN=U520 PE=4 SV=1 - [A0A034UZZ7_BACDO]	10.14	3	3	3	286	32.0787	8.73389	1.09412	1.06929	1.06661	1.07667	0.0127958
Q70UP3	Alcohol dehydrogenase 2 OS=Bactrocera dorsalis GN=adh2 PE=2 SV=1 - [Q70UP3_BACDO]	35.27	6	7	46	258	27.8295	8.33838	1.09401	1.07201	1.06474	1.07692	0.0128361
A0A034WA15	Hydroxylysine kinase OS=Bactrocera dorsalis GN=AGPD1 PE=4 SV=1 - [A0A034WA15_BACDO]	37.26	13	13	28	424	48.6596	5.24951	1.06371	1.09559	1.08022	1.07984	0.0130315
A0A034VGJ0	Putative multidrug resistance-associated protein lethal(2)03659 OS=Bactrocera dorsalis GN=L259 PE=3 SV=1 - [A0A034VGJ0_BACDO]	14.81	4	5	6	513	57.6437	6.7417	0.906605	0.898967	0.932321	0.912631	0.0130735
A0A034V4Y2	Dystrophin, isoforms A/C/F/G/H (Fragment) OS=Bactrocera dorsalis GN=DMDA PE=4 SV=1 - [A0A034V4Y2_BACDO]	5.61	3	3	3	588	68.1132	4.91943	0.9078	0.929683	0.936792	0.924758	0.0131783
A0A034VV79	Elongation factor 1-alpha OS=Bactrocera dorsalis GN=EF1A1 PE=3 SV=1 - [A0A034VV79_BACDO]	54.21	3	23	140	463	50.3114	9.0708	0.914634	0.88127	0.915008	0.903637	0.0132046
A0A034W5D1	Putative oxidoreductase TM 0325 (Fragment) OS=Bactrocera dorsalis GN=Y325 PE=3 SV=1 - [A0A034W5D1_BACDO]	20.38	3	5	5	265	27.9155	8.42627	0.825233	0.876012	0.815749	0.838998	0.0132348
A0A034VX29	CD109 antigen (Fragment) OS=Bactrocera dorsalis GN=CD109 PE=4 SV=1 - [A0A034VX29_BACDO]	4.63	5	5	5	1317	148.173	5.94775	0.875588	0.867421	0.911211	0.88474	0.0133335
A0A034WKW5	Nascent polypeptide-associated complex subunit alpha OS=Bactrocera dorsalis GN=NACA PE=4 SV=1 - [A0A034WKW5_BACDO]	56.52	7	7	13	138	15.1689	5.04639	0.927251	0.901233	0.931225	0.919903	0.0135091
A0A034WX64	Cytochrome c oxidase subunit 5B, mitochondrial OS=Bactrocera dorsalis GN=COX5B PE=4 SV=1 - [A0A034WX64_BACDO]	38.33	4	4	29	120	13.5456	8.68994	1.1418	1.09909	1.1471	1.12933	0.0135237
S5R4H9	General odorant-binding protein 99a OS=Bactrocera dorsalis GN=0BP10 PE=2 SV=1 - [S5R4H9_BACDO]	39.6	5	5	15	149	17.0386	6.53662	0.88444	0.848029	0.824775	0.852415	0.01356
A0A034W4V5	DE-cadherin OS=Bactrocera dorsalis GN=CADE PE=4 SV=1 - [A0A034W4V5_BACDO]	13.73	16	16	19	1580	178.603	4.91943	1.05203	1.06217	1.04107	1.05176	0.0135867
A0A034WVG8	Methyltransferase-like protein 14-like protein OS=Bactrocera dorsalis GN=MET14 PE=4 SV=1 - [A0A034WVG8_BACDO]	6.88	2	2	3	407	45.5471	8.67529	0.866373	0.883275	0.827093	0.858914	0.0136291
A0A034WN43	Calreticulin OS=Bactrocera dorsalis GN=CALR PE=3 SV=1 - [A0A034WN43_BACDO]	51.49	21	21	57	402	46.8955	4.61475	1.04387	1.0631	1.04634	1.0511	0.0136961
A0A034WKJ8	Uncharacterized protein OS=Bactrocera dorsalis PE=4 SV=1 - [A0A034WKJ8_BACDO]	61.22	6	6	9	147	15.6057	5.56689	1.1343	1.1161	1.08835	1.11292	0.0137119
A0A034WEK8	Ribosomal RNA small subunit methyltransferase NEP1 OS=Bactrocera dorsalis GN=NEP1 PE=4 SV=1 - [A0A034WEK8_BACDO]	9.89	2	2	2	263	29.5084	8.66064	0.879116	0.885719	0.835433	0.866756	0.0137322
A0A034VSH6	Uncharacterized protein OS=Bactrocera dorsalis PE=4 SV=1 - [A0A034VSH6_BACDO]	3.37	1	1	2	416	39.5841	8.11865	0.823373	0.873177	0.80853	0.835027	0.0137549
A0A034W6E5	Lysine--tRNA ligase OS=Bactrocera dorsalis GN=SYK PE=3 SV=1 - [A0A034W6E5_BACDO]	11.99	8	8	13	584	66.1885	6.45557	0.949489	0.963658	0.94506	0.952736	0.0137926
A0A034VW87	Engulfment and cell motility protein 1 OS=Bactrocera dorsalis GN=ELMO1 PE=4 SV=1 - [A0A034VW87_BACDO]	1.37	1	1	1	728	83.6872	6.06201	1.22215	1.17213	1.14925	1.18118	0.0138213
A0A034W7N1	Sorbitol dehydrogenase OS=Bactrocera dorsalis GN=DHSO PE=3 SV=1 - [A0A034W7N1_BACDO]	36.03	9	9	15	358	38.6118	6.99072	0.954444	0.961821	0.970098	0.962121	0.013952
A0A034WIW0	Vacuolar protein sorting-associated protein 51-like protein (Fragment) OS=Bactrocera dorsalis GN=FFR PE=4 SV=1 - [A0A034WIW0_BACDO]	5.4	2	2	2	574	65.1811	5.46533	1.06371	1.06525	1.09069	1.07322	0.0139737
A0A034WR15	Mitogen-activated protein kinase OS=Bactrocera dorsalis GN=MK14A PE=4 SV=1 - [A0A034WR15_BACDO]	13.54	3	3	4	362	42.0574	6.48096	0.895733	0.865884	0.840982	0.867533	0.013976
A0A034VYR2	Ryanodine receptor 44F (Fragment) OS=Bactrocera dorsalis GN=RY44 PE=4 SV=1 - [A0A034VYR2_BACDO]	0.55	2	2	2	4561	517.439	5.59229	0.880923	0.905138	0.855517	0.880526	0.0140749
A0A034V759	Formin-binding protein 1-like protein OS=Bactrocera dorsalis GN=FBP1L PE=4 SV=1 - [A0A034V759_BACDO]	4.4	2	2	3	568	63.6925	5.52881	1.21459	1.15836	1.14679	1.17325	0.0142957
A0A034VR43	Ribosomal protein S6 kinase OS=Bactrocera dorsalis GN=KS6B2 PE=3 SV=1 - [A0A034VR43_BACDO]	4.69	2	2	2	469	53.2563	5.90967	0.879554	0.897767	0.845946	0.874422	0.0142957
A0A034W601	Proton-coupled folate transporter OS=Bactrocera dorsalis GN=PCFT PE=4 SV=1 - [A0A034W601_BACDO]	7.36	2	2	3	611	67.4248	7.6499	1.05604	1.07908	1.0559	1.06367	0.0143307
A0A034VW78	Protein misato OS=Bactrocera dorsalis GN=MST PE=4 SV=1 - [A0A034VW78_BACDO]	4.43	1	1	3	564	64.2845	5.03369	1.08906	1.08394	1.05879	1.07726	0.0143445
A0A034VM04	Ras-related protein Rac1 OS=Bactrocera dorsalis GN=RAC1 PE=3 SV=1 - [A0A034VM04_BACDO]	16.67	1	3	5	192	21.4132	8.33838	0.885907	0.893489	0.844599	0.874665	0.014375
A0A034VQ79	Uncharacterized protein OS=Bactrocera dorsalis PE=4 SV=1 - [A0A034VQ79_BACDO]	27.52	6	6	13	258	28.436	4.83057	1.19212	1.12802	1.14811	1.15608	0.0143886
A0A034WPJ1	Pheromone-binding protein-related protein 2 OS=Bactrocera dorsalis GN=PBP2 PE=4 SV=1 - [A0A034WPJ1_BACDO]	32.62	1	5	15	141	15.3214	4.61475	1.01621	1.02448	1.01914	1.01994	0.0144183
A0A034W5I2	Chitinase-like protein Idgf3 OS=Bactrocera dorsalis GN=IDGF3 PE=3 SV=1 - [A0A034W5I2_BACDO]	22.22	7	8	12	441	49.2563	6.94678	0.876613	0.916601	0.876285	0.889833	0.0144411
A0A034V6M7	Transporter (Fragment) OS=Bactrocera dorsalis GN=SC6A5 PE=3 SV=1 - [A0A034V6M7_BACDO]	2.83	1	1	1	460	52.2034	8.20654	0.880741	0.886479	0.835603	0.867608	0.0144469
A0A034WAC7	Endothelin-converting enzyme 1 (Fragment) OS=Bactrocera dorsalis GN=ECE1 PE=4 SV=1 - [A0A034WAC7_BACDO]	3.34	1	1	1	299	33.838	8.60205	0.906882	0.90549	0.86704	0.893137	0.014598
A0A034WQD2	GATA zinc finger domain-containing protein 1 OS=Bactrocera dorsalis GN=GATD1 PE=4 SV=1 - [A0A034WQD2_BACDO]	6.23	1	1	1	273	31.1856	8.67529	0.914259	0.86808	0.89057	0.89097	0.0146253
A0A034VC95	28S ribosomal protein S29, mitochondrial OS=Bactrocera dorsalis GN=RT29 PE=4 SV=1 - [A0A034VC95_BACDO]	9.72	2	2	5	391	44.7028	8.35303	0.942311	0.911267	0.92688	0.926819	0.0146667
A0A034W7N0	Protein NASP-like protein OS=Bactrocera dorsalis GN=NASP PE=4 SV=1 - [A0A034W7N0_BACDO]	13.58	4	4	5	427	46.3681	4.39893	1.06043	1.08871	1.06512	1.07142	0.0146809
A0A034VMK8	Succinyl-CoA ligase subunit beta OS=Bactrocera dorsalis GN=SUCB1 PE=3 SV=1 - [A0A034VMK8_BACDO]	41.65	17	17	43	449	48.8345	5.98584	1.03556	1.04167	1.05377	1.04367	0.0146848
A0A034VRM0	Uncharacterized protein (Fragment) OS=Bactrocera dorsalis PE=4 SV=1 - [A0A034VRM0_BACDO]	4.35	2	2	2	483	52.9463	7.86963	1.0897	1.0801	1.11962	1.09647	0.0148799
A0A034VT34	Angiopoietin-4 OS=Bactrocera dorsalis GN=ANGP4 PE=4 SV=1 - [A0A034VT34_BACDO]	7.49	3	3	3	454	52.0565	6.07471	0.966574	0.952836	0.948506	0.955972	0.0149594
A0A034WT25	Uncharacterized protein OS=Bactrocera dorsalis PE=4 SV=1 - [A0A034WT25_BACDO]	9.85	2	2	2	274	31.0577	8.01611	1.06041	1.07292	1.04713	1.06015	0.0149819
A0A034VBG7	D-2-hydroxyglutarate dehydrogenase, mitochondrial OS=Bactrocera dorsalis GN=D2HDH PE=4 SV=1 - [A0A034VBG7_BACDO]	20.04	7	7	10	499	55.0042	6.63916	0.920409	0.908187	0.879659	0.902752	0.0150655
A0A034V5B7	Cuticle protein 19 OS=Bactrocera dorsalis GN=CU19 PE=4 SV=1 - [A0A034V5B7_BACDO]	22.45	2	3	7	147	16.5027	5.43994	1.12671	1.167	1.11071	1.13481	0.0150844
A0A034V536	Putative peptidyl-tRNA hydrolase 2 OS=Bactrocera dorsalis GN=PTH2 PE=4 SV=1 - [A0A034V536_BACDO]	15.47	2	2	2	181	19.5401	9.23193	0.864592	0.875332	0.912221	0.884048	0.0151232
A0A034VQZ0	Zinc finger protein 512B OS=Bactrocera dorsalis GN=Z512B PE=4 SV=1 - [A0A034VQZ0_BACDO]	43.33	17	17	54	427	44.8265	9.37842	1.08988	1.08523	1.12486	1.09999	0.0152916
A0A034W5H1	60S ribosomal protein L23 (Fragment) OS=Bactrocera dorsalis GN=RL23 PE=3 SV=1 - [A0A034W5H1_BACDO]	61.74	8	8	21	149	15.8926	10.7993	0.922722	0.949039	0.924431	0.932064	0.0153032
T1WUV4	Carboxylic ester hydrolase OS=Bactrocera dorsalis PE=2 SV=1 - [T1WUV4_BACDO]	10.9	5	5	6	569	63.3449	6.41748	0.914613	0.940893	0.939764	0.931757	0.0154355
A0A034WPR0	Endocuticle structural glycoprotein SgAbd-9 OS=Bactrocera dorsalis GN=CUD9 PE=4 SV=1 - [A0A034WPR0_BACDO]	8.16	1	1	1	147	15.8091	5.04639	1.09801	1.13093	1.15328	1.12741	0.0155012
A0A034VYD0	Protein NDUFAF4-like protein (Fragment) OS=Bactrocera dorsalis GN=NDUF4 PE=4 SV=1 - [A0A034VYD0_BACDO]	17.29	2	2	2	133	15.6041	8.85107	0.894493	0.929583	0.893445	0.90584	0.0155362
A0A034V7S4	U3 small nucleolar RNA-interacting protein 2 OS=Bactrocera dorsalis GN=U3IP2 PE=4 SV=1 - [A0A034V7S4_BACDO]	2.27	1	1	1	484	54.309	8.04541	1.21063	1.17555	1.13469	1.17362	0.0155996
A0A034VJ33	Dystonin (Fragment) OS=Bactrocera dorsalis GN=DYST PE=4 SV=1 - [A0A034VJ33_BACDO]	28.64	14	119	177	4975	567.62	6.25244	1.05793	1.05872	1.03865	1.05177	0.0156856
A0A034WGL9	Upstream activation factor subunit spp27 OS=Bactrocera dorsalis GN=UAF30 PE=4 SV=1 - [A0A034WGL9_BACDO]	26.41	5	5	8	231	25.8013	9.21729	1.07922	1.10848	1.12425	1.10398	0.0157188
K9LHE2	Glutathione-s-transferase epsilon class 2 OS=Bactrocera dorsalis PE=2 SV=1 - [K9LHE2_BACDO]	38.67	9	9	37	225	25.7362	5.68115	1.1066	1.07688	1.12045	1.10131	0.0157194
A0A034WB45	Uncharacterized protein OS=Bactrocera dorsalis PE=4 SV=1 - [A0A034WB45_BACDO]	20	4	4	8	235	26.2614	4.83057	0.841594	0.887284	0.823596	0.850825	0.0157655
A0A034WM47	Testin OS=Bactrocera dorsalis GN=TES PE=4 SV=1 - [A0A034WM47_BACDO]	3.67	2	2	2	682	75.119	7.06396	0.9691	0.956122	0.951552	0.958925	0.015982
A0A034V2J6	Kelch-like protein 17 (Fragment) OS=Bactrocera dorsalis GN=KLH17 PE=4 SV=1 - [A0A034V2J6_BACDO]	2.96	1	1	2	371	42.6725	5.40186	0.910432	0.876042	0.858693	0.881722	0.016124
A0A034VNP7	Putative cytochrome P450 4e1 OS=Bactrocera dorsalis GN=CP4E1 PE=3 SV=1 - [A0A034VNP7_BACDO]	31.19	16	17	54	529	60.9765	9.05615	1.10403	1.13275	1.08527	1.10735	0.0161413
A0A034V5I9	Phospholipid scramblase 2 OS=Bactrocera dorsalis GN=PLS2 PE=4 SV=1 - [A0A034V5I9_BACDO]	18.33	3	3	7	240	26.9511	5.32568	1.02178	1.02325	1.03242	1.02582	0.0162358
A0A034VVE7	Uncharacterized protein (Fragment) OS=Bactrocera dorsalis PE=4 SV=1 - [A0A034VVE7_BACDO]	25.32	3	3	4	237	23.3853	5.30029	0.838298	0.871834	0.896983	0.869038	0.0164335
A0A034W6K8	Splicing factor 3A subunit 3 OS=Bactrocera dorsalis GN=NOI PE=4 SV=1 - [A0A034W6K8_BACDO]	8.95	3	3	5	503	58.5204	5.78271	0.890004	0.92503	0.882447	0.89916	0.0165034
A0A034V8V2	UDP-glucuronosyltransferase (Fragment) OS=Bactrocera dorsalis GN=UDPE PE=3 SV=1 - [A0A034V8V2_BACDO]	26.05	9	10	28	403	45.5449	8.20654	0.940248	0.930636	0.956331	0.942405	0.0165183
A0A034W7G7	Enhancer of rudimentary homolog OS=Bactrocera dorsalis GN=ERH PE=3 SV=1 - [A0A034W7G7_BACDO]	6.8	1	1	1	103	11.9929	5.89697	1.09429	1.14221	1.14574	1.12741	0.0165379
A0A034VJD8	Bestrophin-4 OS=Bactrocera dorsalis GN=BEST4 PE=4 SV=1 - [A0A034VJD8_BACDO]	17.1	9	9	17	731	81.0188	5.65576	0.925078	0.892607	0.926763	0.914816	0.0166026
A0A034WCU1	Protoporphyrinogen oxidase (Fragment) OS=Bactrocera dorsalis GN=PPOX PE=4 SV=1 - [A0A034WCU1_BACDO]	4.42	2	2	2	520	58.7208	8.99756	0.925588	0.883697	0.909867	0.906384	0.0166092
A0A034VK83	Isochorismatase domain-containing protein 1 OS=Bactrocera dorsalis GN=ISOC1 PE=4 SV=1 - [A0A034VK83_BACDO]	35.75	5	5	12	207	23.1902	7.92822	0.91567	0.93589	0.945702	0.932421	0.0166892
A0A034VPS5	Short-chain specific acyl-CoA dehydrogenase, mitochondrial OS=Bactrocera dorsalis GN=ACADS PE=3 SV=1 - [A0A034VPS5_BACDO]	26.41	9	9	15	409	44.4678	8.60205	1.01885	1.01239	1.01911	1.01678	0.0167097
A0A034WCK1	Uncharacterized protein (Fragment) OS=Bactrocera dorsalis PE=4 SV=1 - [A0A034WCK1_BACDO]	2.03	1	1	1	640	67.718	5.69385	1.24124	1.19261	1.15262	1.19549	0.0167487
A0A034WL57	Phenoloxidase subunit A3 OS=Bactrocera dorsalis GN=PRPA3 PE=4 SV=1 - [A0A034WL57_BACDO]	59.48	5	9	20	153	17.9636	9.43701	0.88652	0.833465	0.884263	0.868083	0.0168069
A0A034W940	Oxysterol-binding protein-related protein 11 OS=Bactrocera dorsalis GN=OSB11 PE=4 SV=1 - [A0A034W940_BACDO]	19.73	3	3	4	223	24.2679	5.97314	0.93857	0.902976	0.909671	0.917072	0.0169044
A0A034VLV5	Troponin C, isoform 1 OS=Bactrocera dorsalis GN=TNNC1 PE=4 SV=1 - [A0A034VLV5_BACDO]	21.57	3	3	5	153	17.4927	4.55127	1.12782	1.196	1.19686	1.17356	0.0169232
A0A034VTP2	Ubiquitin-fold modifier-conjugating enzyme 1 OS=Bactrocera dorsalis GN=UFC1 PE=3 SV=1 - [A0A034VTP2_BACDO]	14.02	2	2	2	164	19.1089	8.22119	0.899392	0.894334	0.85011	0.881279	0.0169422
A0A034W515	Serine/threonine-protein kinase ULK3 OS=Bactrocera dorsalis GN=ULK3 PE=4 SV=1 - [A0A034W515_BACDO]	2.24	1	1	1	491	56.3585	8.54346	1.1279	1.15592	1.20122	1.16168	0.0170084
A0A034VGH6	Uncharacterized protein (Fragment) OS=Bactrocera dorsalis PE=4 SV=1 - [A0A034VGH6_BACDO]	16.84	3	3	3	190	21.5885	9.5835	0.868257	0.816522	0.878715	0.854498	0.0170159
A0A034V3I4	Sarcolemmal membrane-associated protein OS=Bactrocera dorsalis GN=SLMAP PE=4 SV=1 - [A0A034V3I4_BACDO]	4.88	5	5	6	1270	140.657	4.71631	0.954576	0.944264	0.928318	0.942386	0.0171243
A0A034VJW1	Cytochrome P450 6a2 OS=Bactrocera dorsalis GN=CP6A2 PE=3 SV=1 - [A0A034VJW1_BACDO]	30.57	4	15	25	507	58.016	9.18799	0.859559	0.912436	0.881906	0.884634	0.0171925
A0A034WBU6	Putative 39S ribosomal protein L24, mitochondrial OS=Bactrocera dorsalis GN=RM24 PE=3 SV=1 - [A0A034WBU6_BACDO]	18.15	3	3	4	248	29.122	9.37842	0.91045	0.941539	0.90914	0.920376	0.0172266
A0A034VRC3	Ribonuclease Oy OS=Bactrocera dorsalis GN=RNOY PE=3 SV=1 - [A0A034VRC3_BACDO]	2.76	1	1	1	326	37.7475	5.52881	0.834916	0.889941	0.825749	0.850202	0.0174387
A0A034VBB7	Uncharacterized protein OS=Bactrocera dorsalis PE=4 SV=1 - [A0A034VBB7_BACDO]	1.52	1	1	1	792	90.607	8.00146	0.948332	0.951899	0.967553	0.955928	0.0174709
A0A034WBD7	Tetraspanin OS=Bactrocera dorsalis GN=CD63 PE=3 SV=1 - [A0A034WBD7_BACDO]	5.7	1	1	1	228	24.9287	5.30029	0.892937	0.860569	0.82807	0.860525	0.0175519
A0A034WRJ8	WD repeat-containing protein 85 OS=Bactrocera dorsalis GN=WDR85 PE=4 SV=1 - [A0A034WRJ8_BACDO]	5.06	1	1	2	356	40.6618	5.43994	1.06672	1.06358	1.09537	1.07522	0.0176046
A0A034WTT2	Proteasome subunit beta type-1 OS=Bactrocera dorsalis GN=PSB1 PE=4 SV=1 - [A0A034WTT2_BACDO]	32.9	6	6	13	231	25.603	6.80029	0.871352	0.911587	0.912994	0.898644	0.0176637
A0A034WM08	3-oxoacyl-(Acyl-carrier-protein) reductase FabG OS=Bactrocera dorsalis GN=FABG PE=3 SV=1 - [A0A034WM08_BACDO]	9.41	1	2	4	255	26.8411	7.50342	1.03058	1.02707	1.01896	1.02554	0.0176952
A0A034W869	Glutactin OS=Bactrocera dorsalis GN=GLT PE=4 SV=1 - [A0A034W869_BACDO]	3.55	1	1	1	620	70.1717	6.26514	1.2	1.12731	1.19534	1.17422	0.0176989
A0A034V134	Cytochrome b reductase 1 OS=Bactrocera dorsalis GN=CYBR1 PE=4 SV=1 - [A0A034V134_BACDO]	15.04	4	4	11	359	38.1737	6.13818	1.05092	1.0825	1.07072	1.06805	0.0178427
A0A034VK40	Serine/threonine-protein kinase MARK2 (Fragment) OS=Bactrocera dorsalis GN=MARK2 PE=4 SV=1 - [A0A034VK40_BACDO]	7.3	6	6	7	849	92.7543	9.979	0.874115	0.917591	0.869075	0.886927	0.0180502
A0A034VJF6	60S ribosomal protein L7 OS=Bactrocera dorsalis GN=RL7 PE=3 SV=1 - [A0A034VJF6_BACDO]	35.66	13	13	17	258	30.0601	10.9751	0.915414	0.910713	0.872144	0.899424	0.0180716
A0A034V1F7	Putative 39S ribosomal protein L45, mitochondrial OS=Bactrocera dorsalis GN=RM45 PE=4 SV=1 - [A0A034V1F7_BACDO]	5.06	2	2	2	356	41.0032	8.42627	1.07611	1.06264	1.04689	1.06188	0.0181157
A0A034VB52	Protein ROP OS=Bactrocera dorsalis GN=ROP PE=4 SV=1 - [A0A034VB52_BACDO]	38.96	23	23	43	598	67.9564	6.94678	0.976968	0.984566	0.975171	0.978902	0.0181201
A0A034W8Z2	Fructose-1,6-bisphosphatase 1 OS=Bactrocera dorsalis GN=F16P1 PE=3 SV=1 - [A0A034W8Z2_BACDO]	4.45	1	1	1	337	36.5437	5.98584	1.18025	1.1564	1.11073	1.14913	0.0181974
A0A034VJ81	Integrator complex subunit 3-like protein (Fragment) OS=Bactrocera dorsalis GN=INT3 PE=4 SV=1 - [A0A034VJ81_BACDO]	10.53	1	1	1	114	13.4566	5.32568	0.914518	0.86116	0.888017	0.887898	0.0183616
A0A034WHC2	Organic cation transporter-like protein OS=Bactrocera dorsalis GN=OCTL PE=4 SV=1 - [A0A034WHC2_BACDO]	10.75	6	6	13	558	62.0168	7.45947	0.932583	0.958402	0.937712	0.942899	0.0185708
A0A034VVI4	Cyclin-dependent kinase 9 OS=Bactrocera dorsalis GN=CDK9 PE=4 SV=1 - [A0A034VVI4_BACDO]	1.47	1	1	1	408	47.0829	9.08545	1.20775	1.15347	1.1313	1.16417	0.0185968
A0A034WPN9	Peptidyl-prolyl cis-trans isomerase OS=Bactrocera dorsalis GN=CYP6 PE=3 SV=1 - [A0A034WPN9_BACDO]	42.93	8	9	19	205	22.2344	8.06006	1.03293	1.04926	1.03357	1.03859	0.0186145
A0A034VIP4	Integrin alpha-PS3 (Fragment) OS=Bactrocera dorsalis GN=ITA3 PE=3 SV=1 - [A0A034VIP4_BACDO]	2.33	2	2	2	900	99.7037	5.88428	0.873739	0.869089	0.809556	0.850795	0.0186437
A0A034VR48	TOM1-like protein 2 OS=Bactrocera dorsalis GN=TM1L2 PE=4 SV=1 - [A0A034VR48_BACDO]	32.99	14	14	23	491	53.7889	4.86865	0.991917	0.987057	0.987535	0.988836	0.0186598
A0A034WLF0	General odorant-binding protein 19a OS=Bactrocera dorsalis GN=OB19A PE=4 SV=1 - [A0A034WLF0_BACDO]	43.24	7	7	30	148	16.5233	6.99072	1.10783	1.09581	1.06587	1.08984	0.0187517
A0A034VWG0	Uncharacterized protein ZK1073.1 OS=Bactrocera dorsalis GN=YDJ1 PE=4 SV=1 - [A0A034VWG0_BACDO]	13.39	4	4	4	366	40.1117	8.27979	1.06192	1.08994	1.10142	1.08443	0.0187597
A0A034WP43	N-acetylserotonin O-methyltransferase-like protein OS=Bactrocera dorsalis GN=ASML PE=3 SV=1 - [A0A034WP43_BACDO]	34.25	5	5	6	219	24.0411	5.64307	0.887896	0.91519	0.930197	0.911094	0.0188491
A0A034V216	GTP-binding protein Di-Ras2 OS=Bactrocera dorsalis GN=DIRA2 PE=4 SV=1 - [A0A034V216_BACDO]	26.86	4	4	4	242	27.0149	8.92432	0.926567	0.878711	0.8959	0.900393	0.0191787
A0A034WCU3	Adenylyltransferase and sulfurtransferase MOCS3 (Fragment) OS=Bactrocera dorsalis GN=MOCS3 PE=4 SV=1 - [A0A034WCU3_BACDO]	3.92	1	1	1	255	28.5162	5.79541	0.901456	0.837167	0.863672	0.867432	0.0192298
A0A034VCD8	HIV Tat-specific factor 1 OS=Bactrocera dorsalis GN=HTSF1 PE=4 SV=1 - [A0A034VCD8_BACDO]	2.36	1	1	1	679	77.2196	4.91943	1.21391	1.21081	1.1336	1.18611	0.0193482
A0A034WAI1	Sister chromatid cohesion protein PDS5-like protein B OS=Bactrocera dorsalis GN=PDS5B PE=4 SV=1 - [A0A034WAI1_BACDO]	10.62	6	7	8	838	94.3544	8.14795	0.932797	0.891775	0.919164	0.914579	0.0193615
A0A034VYQ4	Odorant binding protein 19d-2 OS=Bactrocera dorsalis GN=PBP2 PE=2 SV=1 - [A0A034VYQ4_BACDO]	70.14	14	14	105	144	15.8138	4.98291	1.09621	1.07137	1.05978	1.07579	0.0195176
A0A034WS36	Chorion transcription factor Cf2 (Fragment) OS=Bactrocera dorsalis GN=CF2 PE=4 SV=1 - [A0A034WS36_BACDO]	3.13	1	1	1	224	24.2153	9.27588	1.14686	1.2078	1.24396	1.19954	0.0195741
A0A034VGR4	Cytochrome P450 6g1 (Fragment) OS=Bactrocera dorsalis GN=CP6G1 PE=4 SV=1 - [A0A034VGR4_BACDO]	29.69	5	6	28	192	21.3821	8.93896	1.14537	1.08762	1.11901	1.11733	0.0196408
A0A034VAW0	WASH complex subunit strumpellin-like protein OS=Bactrocera dorsalis GN=STRUM PE=4 SV=1 - [A0A034VAW0_BACDO]	2.12	2	2	2	1039	120.008	8.1626	0.851984	0.821458	0.892554	0.855332	0.0196643
A0A034W8D6	Ferritin OS=Bactrocera dorsalis GN=FRI PE=2 SV=1 - [A0A034W8D6_BACDO]	30.49	5	5	9	223	25.1036	7.13721	0.893081	0.934165	0.919616	0.915621	0.0197177
A0A034V1P1	Neurogenic locus notch-like protein 1 (Fragment) OS=Bactrocera dorsalis GN=NOTC1 PE=4 SV=1 - [A0A034V1P1_BACDO]	14.92	17	17	22	1857	196.75	5.43994	1.17095	1.10558	1.16638	1.14764	0.0197625
A0A034WRG0	Longitudinals lacking protein-like protein OS=Bactrocera dorsalis GN=LOLAL PE=4 SV=1 - [A0A034WRG0_BACDO]	7.87	1	1	1	127	14.4793	7.40088	1.12784	1.15494	1.09314	1.12531	0.0197701
A0A034W5X3	Cuticle protein 18.6, isoform B OS=Bactrocera dorsalis GN=CU18B PE=4 SV=1 - [A0A034W5X3_BACDO]	15.93	1	2	12	182	19.4344	6.62451	1.15252	1.11454	1.18992	1.15233	0.0198059
A0A034W0Z3	Sulfide:quinone oxidoreductase, mitochondrial OS=Bactrocera dorsalis GN=SQRD PE=4 SV=1 - [A0A034W0Z3_BACDO]	33.85	11	11	20	452	50.2461	9.39307	0.96154	0.937715	0.953699	0.950985	0.0198481
A0A034WD08	Tetraspanin OS=Bactrocera dorsalis GN=CD63 PE=3 SV=1 - [A0A034WD08_BACDO]	7	2	2	2	243	26.6001	7.85498	1.11638	1.14341	1.08624	1.11534	0.0198882
A0A034WHJ9	Uncharacterized protein (Fragment) OS=Bactrocera dorsalis PE=4 SV=1 - [A0A034WHJ9_BACDO]	68.64	7	7	26	118	13.4871	7.23975	0.889028	0.920474	0.930219	0.91324	0.0199114
A0A034W2M7	Elongation factor 1-gamma (Fragment) OS=Bactrocera dorsalis GN=EF1G PE=4 SV=1 - [A0A034W2M7_BACDO]	46.58	20	20	36	438	49.8682	7.03467	1.02546	1.02344	1.0154	1.02143	0.0199382
A0A034VM32	CCR4-NOT transcription complex subunit 1 (Fragment) OS=Bactrocera dorsalis GN=CNOT1 PE=4 SV=1 - [A0A034VM32_BACDO]	6.05	6	7	7	1091	123.232	6.771	0.890553	0.817218	0.845575	0.851115	0.0199513
A0A034W4W5	Moesin/ezrin/radixin-like protein 1 OS=Bactrocera dorsalis GN=MOEH PE=4 SV=1 - [A0A034W4W5_BACDO]	52.7	41	41	110	575	67.9046	6.16357	1.0531	1.07304	1.04552	1.05722	0.0199671
A0A034W9M9	Cytosolic 10-formyltetrahydrofolate dehydrogenase (Fragment) OS=Bactrocera dorsalis GN=AL1L1 PE=3 SV=1 - [A0A034W9M9_BACDO]	5.19	1	1	1	231	25.5429	7.41553	1.14762	1.24126	1.18169	1.19019	0.02008
A0A034WFV0	Surfeit locus protein 4-like protein OS=Bactrocera dorsalis GN=SURF4 PE=4 SV=1 - [A0A034WFV0_BACDO]	15.56	4	4	12	270	30.5505	8.98291	0.836677	0.892586	0.890226	0.873163	0.0200939
A0A034VCJ9	Proton-coupled amino acid transporter 1 OS=Bactrocera dorsalis GN=S36A1 PE=4 SV=1 - [A0A034VCJ9_BACDO]	10.17	3	3	8	472	51.9342	7.72314	0.891414	0.924805	0.930477	0.915565	0.0202008
A0A034V7Y8	Uncharacterized protein OS=Bactrocera dorsalis PE=4 SV=1 - [A0A034V7Y8_BACDO]	25.99	11	11	24	454	50.6032	6.85889	0.916509	0.949628	0.922597	0.929578	0.0202561
A1Y997	ATP synthase protein 8 OS=Bactrocera dorsalis GN=atp8 PE=3 SV=1 - [A1Y997_BACDO]	16.98	1	1	3	53	6.22218	9.61279	1.15682	1.09605	1.11693	1.12327	0.0202759
A0A034V598	Coatomer subunit gamma OS=Bactrocera dorsalis GN=COPG PE=3 SV=1 - [A0A034V598_BACDO]	24.74	17	17	24	877	97.3229	5.36377	0.980415	0.967896	0.969015	0.972442	0.0204205
A0A034VYV2	Protein FAM49B OS=Bactrocera dorsalis GN=FA49B PE=4 SV=1 - [A0A034VYV2_BACDO]	17.9	5	5	7	324	36.8433	7.03467	0.93974	0.905344	0.900249	0.915111	0.0206849
A0A034WHY2	tRNA-dihydrouridine(20) synthase (NAD(P)+)-like protein (Fragment) OS=Bactrocera dorsalis GN=DUS2L PE=4 SV=1 - [A0A034WHY2_BACDO]	1.59	1	1	1	504	56.8286	8.83643	1.10757	1.15899	1.18127	1.14928	0.0207112
A0A034VAU6	ATP-binding cassette sub-family G member 1 OS=Bactrocera dorsalis GN=ABCG1 PE=3 SV=1 - [A0A034VAU6_BACDO]	17.12	1	10	17	730	80.9478	8.44092	1.07968	1.09793	1.05813	1.07858	0.0207527
A0A034V6F1	Scaffold attachment factor B2 (Fragment) OS=Bactrocera dorsalis GN=SAFB2 PE=4 SV=1 - [A0A034V6F1_BACDO]	9.67	4	4	4	362	39.8893	4.95752	1.12231	1.07498	1.08954	1.09561	0.020766
A0A034WRP2	Protein OPI10-like protein OS=Bactrocera dorsalis GN=OPI10 PE=4 SV=1 - [A0A034WRP2_BACDO]	15.9	3	3	3	195	21.773	5.70654	0.802772	0.883199	0.836602	0.840858	0.0207957
A0A034W3I2	Zinc finger protein 512B OS=Bactrocera dorsalis GN=Z512B PE=4 SV=1 - [A0A034W3I2_BACDO]	38.65	14	14	46	414	44.6203	9.49561	1.11304	1.06684	1.09357	1.09115	0.0209148
A0A034WNS9	Trypsin theta OS=Bactrocera dorsalis GN=TRYT PE=3 SV=1 - [A0A034WNS9_BACDO]	15.25	4	4	7	236	24.6432	4.31006	1.14604	1.1383	1.21538	1.16657	0.0209633
A0A034WD86	MIT domain-containing protein 1 OS=Bactrocera dorsalis GN=MITD1 PE=4 SV=1 - [A0A034WD86_BACDO]	6.3	2	2	2	238	27.7154	8.35303	1.12169	1.08162	1.13823	1.11385	0.021104
A0A034VDU0	Malate dehydrogenase, mitochondrial OS=Bactrocera dorsalis GN=MDHM PE=3 SV=1 - [A0A034VDU0_BACDO]	60.42	20	20	72	336	35.2199	9.0708	1.07525	1.04539	1.07229	1.06431	0.0211178
A0A034W1G4	ADP-ribosylation factor-binding protein GGA1 OS=Bactrocera dorsalis GN=GGA1 PE=4 SV=1 - [A0A034W1G4_BACDO]	3.58	2	2	2	698	78.3378	4.99561	1.1433	1.2436	1.20748	1.19813	0.0212192
A0A034WIS0	Replication protein A 32 kDa subunit OS=Bactrocera dorsalis GN=RFA2 PE=4 SV=1 - [A0A034WIS0_BACDO]	7.98	2	2	2	238	25.9796	5.14795	1.06602	1.11011	1.08349	1.08654	0.0212452
A0A034W4D5	Flap endonuclease GEN OS=Bactrocera dorsalis GN=GEN PE=4 SV=1 - [A0A034W4D5_BACDO]	1.82	1	1	1	661	74.7422	7.7085	0.851216	0.911536	0.862088	0.874947	0.0213301
A0A034VRE5	Cytochrome P450 9b2 OS=Bactrocera dorsalis GN=CP9B2 PE=3 SV=1 - [A0A034VRE5_BACDO]	32.54	9	14	25	504	58.9245	7.72314	0.83084	0.899873	0.845811	0.858841	0.0213564
A0A034VAC0	Protein ELYS-like protein OS=Bactrocera dorsalis GN=ELYS PE=4 SV=1 - [A0A034VAC0_BACDO]	2.65	2	2	2	1394	158.553	6.1001	0.923977	0.89312	0.934119	0.917072	0.0213958
A0A034WG20	L-lactate dehydrogenase OS=Bactrocera dorsalis GN=LDH PE=3 SV=1 - [A0A034WG20_BACDO]	34.64	9	10	26	332	35.8275	7.06396	0.940972	0.936181	0.96215	0.946434	0.0214741
A0A034VRK8	EF-hand domain-containing family member A2 OS=Bactrocera dorsalis GN=EFHA2 PE=4 SV=1 - [A0A034VRK8_BACDO]	9.25	3	3	3	465	54.409	9.12939	1.03442	1.05562	1.03919	1.04308	0.0215015
A0A034WES6	UDP-glucuronosyltransferase OS=Bactrocera dorsalis GN=UDB15 PE=3 SV=1 - [A0A034WES6_BACDO]	26.25	14	14	75	522	59.7764	8.96826	1.04724	1.0545	1.07682	1.05952	0.0216376
A0A034VBI2	Nucleobindin-1 OS=Bactrocera dorsalis GN=NUCB1 PE=4 SV=1 - [A0A034VBI2_BACDO]	6.95	3	3	4	561	67.054	5.2876	0.885102	0.876158	0.8182	0.85982	0.0216535
A0A034VVP3	Cytoplasmic dynein 1 intermediate chain OS=Bactrocera dorsalis GN=DYIN PE=4 SV=1 - [A0A034VVP3_BACDO]	6.77	4	4	6	635	70.8337	5.52881	1.09858	1.06036	1.09947	1.08614	0.0216684
A0A034VAP1	General odorant-binding protein 99a OS=Bactrocera dorsalis GN=OB99A PE=4 SV=1 - [A0A034VAP1_BACDO]	45.28	8	8	11	159	18.7642	6.53662	0.825803	0.897959	0.846757	0.85684	0.0216834
A0A034V2M0	Alpha-mannosidase OS=Bactrocera dorsalis GN=MA2A1 PE=3 SV=1 - [A0A034V2M0_BACDO]	9.81	10	10	13	1244	141.312	6.52197	1.03769	1.06342	1.04836	1.04982	0.0217051
A0A034V101	Uncharacterized protein (Fragment) OS=Bactrocera dorsalis PE=4 SV=1 - [A0A034V101_BACDO]	36.21	4	4	4	116	13.1704	5.18604	1.03448	1.05858	1.05325	1.04877	0.0217404
A0A034WL69	Uncharacterized protein (Fragment) OS=Bactrocera dorsalis PE=4 SV=1 - [A0A034WL69_BACDO]	12.14	2	2	2	206	23.5215	7.26904	1.04524	1.03041	1.02879	1.03481	0.0218782
A0A034WFZ4	Uncharacterized protein (Fragment) OS=Bactrocera dorsalis PE=4 SV=1 - [A0A034WFZ4_BACDO]	7.72	2	2	2	311	35.353	4.94482	0.901462	0.832002	0.848385	0.860616	0.0218805
A0A034WIH7	Platelet-activating factor acetylhydrolase IB subunit beta-like protein OS=Bactrocera dorsalis GN=PA1B2 PE=4 SV=1 - [A0A034WIH7_BACDO]	21.78	4	4	4	225	25.703	5.2749	1.07937	1.13457	1.12444	1.11279	0.0218815
A0A034V672	Heat shock protein 75 kDa, mitochondrial OS=Bactrocera dorsalis GN=TRAP1 PE=3 SV=1 - [A0A034V672_BACDO]	17.26	11	12	18	707	80.1712	6.81494	1.03835	1.0523	1.03147	1.04071	0.0219146
A0A034WJI3	AT-rich binding protein OS=Bactrocera dorsalis GN=ATBP PE=4 SV=1 - [A0A034WJI3_BACDO]	14.6	3	3	4	315	34.8841	7.1665	1.07768	1.12914	1.09476	1.10053	0.0219154
A0A034V8C0	Ecdysteroid-regulated 16 kDa protein OS=Bactrocera dorsalis GN=ES16 PE=4 SV=1 - [A0A034V8C0_BACDO]	19.5	3	3	5	159	17.5771	8.5874	0.89053	0.910249	0.850724	0.883834	0.021966
A0A034W0N5	PTB domain-containing adapter protein ced-6 (Fragment) OS=Bactrocera dorsalis GN=CED6 PE=4 SV=1 - [A0A034W0N5_BACDO]	11.11	4	4	6	405	44.6055	8.646	1.07345	1.05029	1.04594	1.05656	0.0220337
A0A034WGV4	Uncharacterized protein (Fragment) OS=Bactrocera dorsalis PE=4 SV=1 - [A0A034WGV4_BACDO]	8.62	5	5	6	708	79.7788	6.16357	1.07914	1.10763	1.06455	1.08377	0.022055
A0A034VTD0	Uncharacterized protein OS=Bactrocera dorsalis PE=4 SV=1 - [A0A034VTD0_BACDO]	12.42	1	1	1	153	17.8644	8.83643	0.794302	0.866651	0.865207	0.842053	0.0221019
A0A034W8X3	Brefeldin A-inhibited guanine nucleotide-exchange protein 1 OS=Bactrocera dorsalis GN=BIG1 PE=4 SV=1 - [A0A034W8X3_BACDO]	6.98	8	9	10	1749	198.171	6.32861	1.1013	1.0606	1.07461	1.07884	0.0221628
A0A034WCT0	Transferrin OS=Bactrocera dorsalis GN=TRF PE=3 SV=1 - [A0A034WCT0_BACDO]	13.01	8	8	11	715	81.3993	6.771	0.871572	0.876879	0.923673	0.890708	0.0221798
A0A034WWZ6	Ribosome biogenesis protein WDR12 homolog OS=Bactrocera dorsalis GN=WDR12 PE=3 SV=1 - [A0A034WWZ6_BACDO]	8.88	4	4	5	428	48.6941	5.26221	1.09016	1.05908	1.05835	1.0692	0.0221879
A0A034W413	Apolipophorins OS=Bactrocera dorsalis GN=APLP PE=4 SV=1 - [A0A034W413_BACDO]	7.59	33	33	45	4337	502.479	7.32764	0.961287	0.974013	0.955258	0.963519	0.022199
A0A034WI06	Uncharacterized protein OS=Bactrocera dorsalis PE=4 SV=1 - [A0A034WI06_BACDO]	32.82	8	8	15	262	30.4079	8.39697	1.20925	1.13524	1.13728	1.16059	0.0222023
A0A034W2B2	UMP-CMP kinase OS=Bactrocera dorsalis GN=KCY PE=3 SV=1 - [A0A034W2B2_BACDO]	33.09	7	7	11	269	30.3653	8.25049	0.930365	0.89642	0.934507	0.920431	0.0222266
A0A034V485	Epidermal growth factor receptor (Fragment) OS=Bactrocera dorsalis GN=EGFR PE=4 SV=1 - [A0A034V485_BACDO]	0.68	1	1	1	1170	130.563	7.41553	1.16228	1.19574	1.1135	1.15717	0.0223083
A0A034VKW9	Myosin light chain alkali OS=Bactrocera dorsalis GN=MLC1 PE=4 SV=1 - [A0A034VKW9_BACDO]	27.92	5	5	17	154	17.3826	4.41162	0.948301	0.922783	0.910825	0.927303	0.0223411
A0A034VXT7	UPF0378 protein KIAA0100 (Fragment) OS=Bactrocera dorsalis GN=K0100 PE=4 SV=1 - [A0A034VXT7_BACDO]	0.53	1	1	1	1895	216.935	7.09326	1.05929	1.10237	1.08785	1.08317	0.0223756
A0A034VCG8	Uncharacterized protein (Fragment) OS=Bactrocera dorsalis PE=4 SV=1 - [A0A034VCG8_BACDO]	20	1	1	1	110	13.0519	12.2202	1.13636	1.16989	1.09862	1.13496	0.0224874
A0A034WMK4	Zinc finger protein ZPR1 OS=Bactrocera dorsalis GN=ZPR1 PE=4 SV=1 - [A0A034WMK4_BACDO]	4.16	2	2	2	457	51.5827	4.86865	0.922105	0.942848	0.901688	0.922214	0.022547
A0A034V2A7	Renin receptor OS=Bactrocera dorsalis GN=RENR PE=4 SV=1 - [A0A034V2A7_BACDO]	41.52	7	7	10	277	30.5724	4.75439	0.961227	0.932654	0.944144	0.946008	0.02283
A0A034W1Y4	Dystrobrevin OS=Bactrocera dorsalis GN=DTNB PE=3 SV=1 - [A0A034W1Y4_BACDO]	3.33	2	2	3	631	69.4073	8.52881	1.06553	1.11289	1.08734	1.08859	0.0230479
A0A034VT80	40S ribosomal protein S18 (Fragment) OS=Bactrocera dorsalis GN=RS18 PE=3 SV=1 - [A0A034VT80_BACDO]	57.74	13	13	29	168	19.2947	10.6528	0.964425	0.938282	0.944709	0.949139	0.0230876
A0A034VZ71	Ataxin-2-like protein (Fragment) OS=Bactrocera dorsalis GN=ATX2 PE=4 SV=1 - [A0A034VZ71_BACDO]	5.04	3	3	3	793	88.1022	7.88428	1.15459	1.14923	1.09097	1.1316	0.0231372
A0A034W588	Glutamyl-tRNA(Gln) amidotransferase subunit C, mitochondrial (Fragment) OS=Bactrocera dorsalis GN=GATC PE=3 SV=1 - [A0A034W588_BACDO]	12.57	1	1	1	191	22.1376	6.80029	0.937652	0.909709	0.891162	0.912841	0.0231991
A0A034VX87	Annexin OS=Bactrocera dorsalis GN=ANX10 PE=3 SV=1 - [A0A034VX87_BACDO]	42.32	6	10	36	319	35.1045	4.80518	0.971671	0.960021	0.950619	0.96077	0.0232515
A0A034WDG5	Uncharacterized protein OS=Bactrocera dorsalis PE=4 SV=1 - [A0A034WDG5_BACDO]	27.39	3	4	4	157	17.5084	7.10791	1.13456	1.15776	1.09027	1.12753	0.0232562
A0A034VLF8	Phospholipase A2 isozymes PA3A/PA3B/PA5 OS=Bactrocera dorsalis GN=PA23 PE=4 SV=1 - [A0A034VLF8_BACDO]	3.62	1	1	2	221	24.667	6.32861	1.06294	1.08207	1.04759	1.0642	0.0232902
A0A034WKY5	39S ribosomal protein L43, mitochondrial OS=Bactrocera dorsalis GN=RM43 PE=4 SV=1 - [A0A034WKY5_BACDO]	6.22	1	1	2	193	22.0513	9.49561	1.0321	1.02584	1.04391	1.03395	0.0234899
A0A034W7W8	Facilitated trehalose transporter Tret1 OS=Bactrocera dorsalis GN=TRET1 PE=3 SV=1 - [A0A034W7W8_BACDO]	1.64	1	1	1	488	54.3541	5.03369	0.837844	0.906407	0.849537	0.864596	0.0235966
A0A034VIX7	Putative epidermal cell surface receptor OS=Bactrocera dorsalis GN=SAS PE=4 SV=1 - [A0A034VIX7_BACDO]	3.15	1	1	1	857	92.6591	5.14795	0.937703	0.903536	0.938407	0.926549	0.0236798
A0A034VBG6	Heat shock 70 kDa protein cognate 2 OS=Bactrocera dorsalis GN=HSP7B PE=3 SV=1 - [A0A034VBG6_BACDO]	22.12	1	13	43	633	69.2042	6.0874	1.14136	1.11475	1.08057	1.11223	0.0237019
A0A034WRF2	26S proteasome non-ATPase regulatory subunit 10 OS=Bactrocera dorsalis GN=PSD10 PE=4 SV=1 - [A0A034WRF2_BACDO]	3.63	1	1	1	386	44.5903	8.86572	0.958081	0.928122	0.946954	0.944386	0.0238369
A0A034VBT0	Uncharacterized protein OS=Bactrocera dorsalis PE=4 SV=1 - [A0A034VBT0_BACDO]	9.24	3	3	4	563	60.222	4.56396	0.909418	0.844033	0.884025	0.879159	0.0239164
A0A034WQ83	Alanyl-tRNA editing protein Aarsd1-A OS=Bactrocera dorsalis GN=AASDA PE=4 SV=1 - [A0A034WQ83_BACDO]	9.74	4	4	5	421	47.7424	6.80029	1.06717	1.07571	1.04308	1.06199	0.0239472
A0A034WTB6	Mitochondrial import inner membrane translocase subunit TIM44 OS=Bactrocera dorsalis GN=TIM44 PE=3 SV=1 - [A0A034WTB6_BACDO]	29.3	10	10	11	430	49.597	6.26514	1.07849	1.07911	1.12307	1.09356	0.02399
A0A034WP20	ATP synthase subunit delta, mitochondrial OS=Bactrocera dorsalis GN=ATPD PE=3 SV=1 - [A0A034WP20_BACDO]	78.34	7	7	51	157	17.0906	5.16064	0.960981	0.944181	0.966677	0.95728	0.0240849
A0A034W486	Protein transport protein Sec61 subunit alpha isoform 2 (Fragment) OS=Bactrocera dorsalis GN=S61A2 PE=3 SV=1 - [A0A034W486_BACDO]	16.47	6	6	7	340	37.2601	8.98291	1.15186	1.23282	1.14615	1.17694	0.0241173
A0A034V6D0	Nuclear pore complex protein Nup98-Nup96 (Fragment) OS=Bactrocera dorsalis GN=NUP98 PE=4 SV=1 - [A0A034V6D0_BACDO]	3.15	2	2	2	604	68.9123	5.50342	0.907875	0.942477	0.939549	0.929967	0.024121
A0A034VCH4	Twitchin (Fragment) OS=Bactrocera dorsalis GN=UNC22 PE=4 SV=1 - [A0A034VCH4_BACDO]	8.35	29	29	38	4959	554.08	6.39209	0.937836	0.944885	0.96472	0.949147	0.0241425
A0A034WMJ5	Ragulator complex protein LAMTOR1 OS=Bactrocera dorsalis GN=LTOR1 PE=4 SV=1 - [A0A034WMJ5_BACDO]	12.15	2	2	2	181	20.826	5.19873	1.06406	1.04253	1.03955	1.04871	0.0242157
A0A034W635	UDP-glucuronosyltransferase OS=Bactrocera dorsalis GN=UDB20 PE=3 SV=1 - [A0A034W635_BACDO]	17.97	9	9	18	523	60.1635	8.17725	0.922152	0.954258	0.922501	0.93297	0.0243023
A0A034VKT8	Calcineurin subunit B type 1 OS=Bactrocera dorsalis GN=CANB1 PE=4 SV=1 - [A0A034VKT8_BACDO]	22.94	3	3	4	170	19.3004	4.729	1.16077	1.1397	1.23306	1.17784	0.0243528
A0A034W6R1	Alpha-tocopherol transfer-like protein OS=Bactrocera dorsalis GN=TTPAL PE=4 SV=1 - [A0A034W6R1_BACDO]	16.35	4	4	5	318	36.5156	5.60498	0.871455	0.923976	0.870153	0.888528	0.0243714
A0A034W8D2	Cathepsin L OS=Bactrocera dorsalis GN=CATL PE=3 SV=1 - [A0A034W8D2_BACDO]	7.39	2	2	3	352	38.6664	8.11865	0.960142	0.930786	0.934168	0.941699	0.0243786
A0A034VX91	MOSC domain-containing protein 1, mitochondrial OS=Bactrocera dorsalis GN=MOSC1 PE=4 SV=1 - [A0A034VX91_BACDO]	11.44	3	3	5	341	38.4028	8.26514	0.917058	0.859656	0.901014	0.892576	0.0244128
A0A034VZ41	Protein N-terminal asparagine amidohydrolase OS=Bactrocera dorsalis GN=NTAN1 PE=4 SV=1 - [A0A034VZ41_BACDO]	8.06	2	2	2	310	34.6544	5.2749	0.890986	0.938197	0.91533	0.914838	0.0246743
A0A034VC00	Collagen alpha-1(IV) chain OS=Bactrocera dorsalis GN=CO4A1 PE=4 SV=1 - [A0A034VC00_BACDO]	8.89	17	17	27	1833	185.423	6.21436	1.18223	1.10992	1.19162	1.16126	0.024676
A0A034V8I2	Protein takeout OS=Bactrocera dorsalis GN=TAKT PE=4 SV=1 - [A0A034V8I2_BACDO]	16.06	4	4	26	249	27.6714	5.8335	1.08563	1.08047	1.1303	1.0988	0.0246879
A0A034WID2	RIP-like protein OS=Bactrocera dorsalis GN=RIP PE=4 SV=1 - [A0A034WID2_BACDO]	3.18	1	1	1	220	25.2523	4.95752	1.11881	1.16351	1.20984	1.16405	0.024714
A0A034VEP0	Cytochrome P450 6g1 (Fragment) OS=Bactrocera dorsalis GN=CP6G1 PE=3 SV=1 - [A0A034VEP0_BACDO]	22.75	2	4	14	189	22.0292	6.78564	1.06768	1.0814	1.04567	1.06492	0.0247462
A0A034V472	Putative phosphorylase b kinase regulatory subunit alpha OS=Bactrocera dorsalis GN=KPBA PE=4 SV=1 - [A0A034V472_BACDO]	3.43	2	2	3	467	52.0547	5.73193	0.918423	0.866008	0.856865	0.880432	0.0247736
A0A034W071	Heterogeneous nuclear ribonucleoprotein H OS=Bactrocera dorsalis GN=HNRH1 PE=4 SV=1 - [A0A034W071_BACDO]	18.85	8	8	19	589	62.3847	5.37646	1.04719	1.03192	1.02847	1.03586	0.0247801
A0A034V5W0	Fatty acid synthase OS=Bactrocera dorsalis GN=FAS PE=4 SV=1 - [A0A034V5W0_BACDO]	38.39	83	83	158	2407	263.892	6.12549	1.07595	1.06676	1.04262	1.06178	0.0249179
A0A034WP77	Casein kinase I isoform alpha OS=Bactrocera dorsalis GN=KC1A PE=3 SV=1 - [A0A034WP77_BACDO]	20.41	6	6	10	343	40.2246	9.40771	1.08986	1.09991	1.14867	1.11281	0.0249512
A0A034W801	Uncharacterized protein OS=Bactrocera dorsalis PE=4 SV=1 - [A0A034W801_BACDO]	7.4	5	5	6	865	96.0053	9.53955	0.916547	0.925816	0.876598	0.90632	0.0250109
A0A034WKQ0	39S ribosomal protein L52, mitochondrial OS=Bactrocera dorsalis GN=RM52 PE=4 SV=1 - [A0A034WKQ0_BACDO]	4.72	1	1	1	127	14.3108	10.1401	1.0984	1.08373	1.05495	1.07903	0.0251017
A0A034VPL3	Dehydrogenase/reductase SDR family member 11 OS=Bactrocera dorsalis GN=DHR11 PE=3 SV=1 - [A0A034VPL3_BACDO]	24.5	1	4	8	249	27.1792	7.45947	0.902797	0.891997	0.93934	0.911378	0.0251443
A0A034WK61	Nuclear pore complex protein Nup50 OS=Bactrocera dorsalis GN=NUP50 PE=4 SV=1 - [A0A034WK61_BACDO]	26.01	9	9	9	496	53.2248	8.01611	0.974863	0.978277	0.985965	0.979702	0.0251756
A0A034W4D3	L-xylulose reductase OS=Bactrocera dorsalis GN=DCXR PE=3 SV=1 - [A0A034W4D3_BACDO]	53.53	12	12	21	241	25.9556	6.39209	0.876782	0.919177	0.92444	0.9068	0.0252126
A0A034WIQ3	Transcription factor Sp9 (Fragment) OS=Bactrocera dorsalis GN=SP9 PE=4 SV=1 - [A0A034WIQ3_BACDO]	4.66	2	2	2	536	55.4944	9.12939	1.09928	1.17716	1.14018	1.13887	0.0252427
A0A034WQR9	Fatty-acid amide hydrolase 2 (Fragment) OS=Bactrocera dorsalis GN=FAAH2 PE=4 SV=1 - [A0A034WQR9_BACDO]	7.46	1	1	1	134	14.2832	8.27979	1.2378	1.13614	1.17469	1.18288	0.0252578
A0A034VFZ2	Carboxylic ester hydrolase OS=Bactrocera dorsalis GN=ESTF PE=3 SV=1 - [A0A034VFZ2_BACDO]	21.39	8	8	16	589	66.1887	6.49365	0.858957	0.903211	0.916552	0.892907	0.0254143
A0A034WJ88	Uncharacterized protein OS=Bactrocera dorsalis PE=4 SV=1 - [A0A034WJ88_BACDO]	7.89	1	1	1	152	17.466	5.68115	1.2073	1.19314	1.11693	1.17246	0.025474
A0A034VWI5	Leucine-rich PPR motif-containing protein, mitochondrial (Fragment) OS=Bactrocera dorsalis GN=LPPRC PE=4 SV=1 - [A0A034VWI5_BACDO]	25.32	28	28	40	1418	159.246	6.62451	1.0313	1.04821	1.02968	1.0364	0.0254955
A0A034VN94	Antithrombin-III OS=Bactrocera dorsalis GN=ANT3 PE=3 SV=1 - [A0A034VN94_BACDO]	20.94	6	6	11	425	47.9068	5.8335	0.880735	0.89687	0.933763	0.903789	0.0255917
A0A034VWQ7	PH and SEC7 domain-containing protein 3 (Fragment) OS=Bactrocera dorsalis GN=PSD3 PE=4 SV=1 - [A0A034VWQ7_BACDO]	5.38	1	1	1	390	44.3644	8.48486	0.828137	0.800011	0.888996	0.839048	0.0256023
A0A034V129	Acetyl-coenzyme A synthetase (Fragment) OS=Bactrocera dorsalis GN=ACSA PE=4 SV=1 - [A0A034V129_BACDO]	28.77	11	11	18	424	48.5569	5.61768	0.949517	0.930119	0.959904	0.946513	0.0256125
A0A034VS78	Ras-like protein 3 OS=Bactrocera dorsalis GN=RAS3 PE=4 SV=1 - [A0A034VS78_BACDO]	61.41	8	8	18	184	20.7627	6.7124	1.06694	1.0742	1.04143	1.06086	0.0256449
A0A034WJP8	UPF0587 protein GA18326 OS=Bactrocera dorsalis GN=U587 PE=4 SV=1 - [A0A034WJP8_BACDO]	6.06	1	1	1	165	18.967	4.91943	1.16093	1.16885	1.09562	1.1418	0.0257495
A0A034WS03	Endocuticle structural glycoprotein SgAbd-2 (Fragment) OS=Bactrocera dorsalis GN=CUD2 PE=4 SV=1 - [A0A034WS03_BACDO]	47.46	3	3	24	118	12.7515	4.4751	1.02251	1.03711	1.04031	1.03331	0.0259902
A0A034W852	Uncharacterized protein (Fragment) OS=Bactrocera dorsalis PE=4 SV=1 - [A0A034W852_BACDO]	18.43	7	7	10	396	45.9896	8.00146	1.16557	1.14933	1.09188	1.13559	0.0261157
A0A034VZI9	O-acetyl-ADP-ribose deacetylase 1 OS=Bactrocera dorsalis GN=CF130 PE=4 SV=1 - [A0A034VZI9_BACDO]	2.42	1	1	1	330	38.0724	8.80713	1.19286	1.237	1.13075	1.18687	0.0261333
A0A034VWZ3	Neurogenic locus notch-like protein 4 (Fragment) OS=Bactrocera dorsalis GN=NOTC4 PE=4 SV=1 - [A0A034VWZ3_BACDO]	3.1	1	1	1	646	68.9054	5.80811	1.1344	1.22032	1.14261	1.16578	0.026198
A0A034VRP5	3-hydroxyisobutyryl-CoA hydrolase, mitochondrial OS=Bactrocera dorsalis GN=HIBCH PE=4 SV=1 - [A0A034VRP5_BACDO]	34.2	13	13	19	383	42.6571	7.88428	1.10796	1.13304	1.07328	1.10476	0.0262761
A0A034V2D9	Putative ubiquitin carboxyl-terminal hydrolase FAF (Fragment) OS=Bactrocera dorsalis GN=FAF PE=4 SV=1 - [A0A034V2D9_BACDO]	3.81	4	5	6	1075	121.047	5.84619	0.905347	0.947332	0.912785	0.921821	0.0262988
A0A034V3P1	Acetyl-CoA carboxylase OS=Bactrocera dorsalis GN=ACAC PE=4 SV=1 - [A0A034V3P1_BACDO]	28.98	53	53	86	2312	261.466	6.26514	1.06571	1.03657	1.05029	1.05086	0.0262993
A0A034V5R2	Talin-1 (Fragment) OS=Bactrocera dorsalis GN=TLN1 PE=4 SV=1 - [A0A034V5R2_BACDO]	34.34	51	51	85	1928	210.917	6.18896	0.98624	0.979868	0.988222	0.984777	0.0263284
A0A034VHY4	Protein prenyltransferase alpha subunit repeat-containing protein 1 OS=Bactrocera dorsalis GN=PTAR1 PE=4 SV=1 - [A0A034VHY4_BACDO]	11.83	3	3	4	279	32.7383	6.88818	0.838296	0.814093	0.897805	0.850065	0.0264306
A0A034VN28	Enolase OS=Bactrocera dorsalis GN=ENO PE=3 SV=1 - [A0A034VN28_BACDO]	56.21	25	25	148	491	53.1986	7.78174	1.0872	1.06215	1.04971	1.06635	0.0265161
A0A034W297	E3 ubiquitin-protein ligase HUWE1 (Fragment) OS=Bactrocera dorsalis GN=HUWE1 PE=4 SV=1 - [A0A034W297_BACDO]	2.65	4	4	5	1661	189.425	5.22412	1.0757	1.12	1.13793	1.11121	0.0265596
A0A034W945	Protein windbeutel OS=Bactrocera dorsalis GN=WBL PE=4 SV=1 - [A0A034W945_BACDO]	10.15	2	2	2	266	29.9667	8.30908	1.07213	1.12117	1.08029	1.0912	0.0265711
A0A034VW09	Protein Skeletor, isoforms B/C OS=Bactrocera dorsalis GN=SKEL1 PE=4 SV=1 - [A0A034VW09_BACDO]	25.91	14	14	31	741	82.8216	6.1001	1.10862	1.06119	1.10504	1.09162	0.0266015
A0A034VWK5	Microtubule-associated protein RP/EB family member 1 OS=Bactrocera dorsalis GN=MARE1 PE=4 SV=1 - [A0A034VWK5_BACDO]	43.79	4	13	19	290	32.147	5.43994	0.903325	0.890121	0.836102	0.876516	0.0266286
A0A034WBN6	Septin-interacting protein 1 OS=Bactrocera dorsalis GN=TFP11 PE=3 SV=1 - [A0A034WBN6_BACDO]	5.77	3	3	3	849	95.8559	6.29053	0.897802	0.94135	0.92852	0.922557	0.0267231
A0A034WEV7	Translocon-associated protein subunit gamma OS=Bactrocera dorsalis GN=SSRG PE=4 SV=1 - [A0A034WEV7_BACDO]	10	3	3	4	190	21.6514	9.62744	0.880669	0.915639	0.846799	0.881036	0.02679
A0A034VM77	UTP--glucose-1-phosphate uridylyltransferase OS=Bactrocera dorsalis GN=UGPA PE=4 SV=1 - [A0A034VM77_BACDO]	56.56	24	24	69	511	57.6791	7.85498	0.963236	0.937917	0.933847	0.945	0.0268212
A0A034VBD0	Putative ATP-dependent RNA helicase DDX5 OS=Bactrocera dorsalis GN=DDX5 PE=3 SV=1 - [A0A034VBD0_BACDO]	26.5	12	15	22	732	79.4978	9.62744	1.05549	1.08172	1.04765	1.06162	0.0268352
A0A034V9P8	Remodeling and spacing factor 1 (Fragment) OS=Bactrocera dorsalis GN=RSF1 PE=4 SV=1 - [A0A034V9P8_BACDO]	5.79	1	1	1	311	35.0444	5.12256	0.839467	0.907884	0.888366	0.878572	0.0269516
A0A034WRQ1	Zinc finger protein 26 OS=Bactrocera dorsalis GN=ZFP26 PE=4 SV=1 - [A0A034WRQ1_BACDO]	0.93	1	1	1	857	97.7189	7.47412	0.965036	0.955473	0.938033	0.952847	0.0269733
A0A034V852	Fasciclin-2 (Fragment) OS=Bactrocera dorsalis GN=FAS2 PE=4 SV=1 - [A0A034V852_BACDO]	23.61	6	6	8	305	33.9873	5.26221	0.860548	0.876123	0.923676	0.886782	0.0269911
A0A034W0B4	Chitinase-like protein CG5210 (Fragment) OS=Bactrocera dorsalis GN=CH47 PE=3 SV=1 - [A0A034W0B4_BACDO]	41.58	10	10	18	279	31.3004	6.7124	0.879134	0.896263	0.82176	0.865719	0.0270131
A0A034VKE6	Bifunctional methylenetetrahydrofolate dehydrogenase/cyclohydrolase, mitochondrial OS=Bactrocera dorsalis GN=MTDC PE=3 SV=1 - [A0A034VKE6_BACDO]	15.82	4	4	4	316	34.0159	7.79639	1.04534	1.03224	1.05863	1.0454	0.0270238
A0A034VMJ3	Bifunctional purine biosynthesis protein PURH OS=Bactrocera dorsalis GN=PUR9 PE=3 SV=1 - [A0A034VMJ3_BACDO]	27.97	12	12	15	590	63.5619	7.34229	0.919204	0.954411	0.920014	0.93121	0.0272912
A0A034W888	Structural maintenance of chromosomes protein OS=Bactrocera dorsalis GN=SMC1A PE=3 SV=1 - [A0A034W888_BACDO]	5.9	7	7	8	1237	142.535	7.07861	1.08424	1.09058	1.04984	1.07489	0.0273974
A0A034VAX9	Protein NDRG3 OS=Bactrocera dorsalis GN=NDRG3 PE=4 SV=1 - [A0A034VAX9_BACDO]	25.66	9	9	18	456	49.9736	6.41748	0.954211	0.961432	0.933	0.949548	0.0274298
A0A034W5R3	ADP-ribosylation factor-like protein 1 OS=Bactrocera dorsalis GN=ARL1 PE=3 SV=1 - [A0A034W5R3_BACDO]	26.67	4	4	6	180	20.2484	6.56592	0.905948	0.914976	0.948644	0.923189	0.0274353
A0A034WL53	C3 and PZP-like alpha-2-macroglobulin domain-containing protein 8 OS=Bactrocera dorsalis GN=CPMD8 PE=4 SV=1 - [A0A034WL53_BACDO]	42.37	7	7	27	295	31.5143	4.99561	1.04893	1.03698	1.06672	1.05088	0.0276616
A0A034VWK6	Twinfilin OS=Bactrocera dorsalis GN=TWF PE=4 SV=1 - [A0A034VWK6_BACDO]	5.33	1	1	2	300	34.1516	6.62451	0.872273	0.9305	0.884659	0.895811	0.0276968
A0A034W6V9	Endothelin-converting enzyme 2 OS=Bactrocera dorsalis GN=ECE2 PE=4 SV=1 - [A0A034W6V9_BACDO]	2.98	2	2	3	873	100.507	6.20166	1.05506	1.0452	1.02973	1.04333	0.02775
A0A034UX89	Omega-amidase NIT2 OS=Bactrocera dorsalis GN=NIT2 PE=4 SV=1 - [A0A034UX89_BACDO]	28.93	5	5	7	280	31.8992	6.53662	1.08563	1.06354	1.11533	1.08817	0.0277608
A0A034WV72	Werner Syndrome-like exonuclease OS=Bactrocera dorsalis GN=WEX PE=4 SV=1 - [A0A034WV72_BACDO]	39.06	5	5	8	233	25.754	5.22412	0.85567	0.913393	0.907695	0.892253	0.0278442
A0A034VSX7	Annexin OS=Bactrocera dorsalis GN=ANXB9 PE=3 SV=1 - [A0A034VSX7_BACDO]	62.96	21	21	71	324	36.0533	5.10986	0.976917	0.96665	0.981065	0.974877	0.0278734
A0A034WDA1	ADP-ribosylation factor GTPase-activating protein 1 OS=Bactrocera dorsalis GN=ARFG1 PE=4 SV=1 - [A0A034WDA1_BACDO]	2.49	1	1	1	442	48.5604	7.1958	1.10912	1.20079	1.15508	1.155	0.0279299
A0A034VVL0	Annexin OS=Bactrocera dorsalis GN=ANX10 PE=3 SV=1 - [A0A034VVL0_BACDO]	75.24	14	18	65	319	34.9804	4.70361	0.933015	0.958101	0.92218	0.937765	0.0279983
A0A034W9S5	Glycylpeptide N-tetradecanoyltransferase OS=Bactrocera dorsalis GN=NMT PE=3 SV=1 - [A0A034W9S5_BACDO]	27.79	13	13	19	475	54.2266	8.26514	0.931158	0.960024	0.954207	0.948463	0.0280256
A0A034VMH8	Uncharacterized protein OS=Bactrocera dorsalis PE=4 SV=1 - [A0A034VMH8_BACDO]	2.46	1	1	1	487	53.8095	4.80518	0.928898	0.937753	0.961712	0.942788	0.0281171
X2JR29	Ribosomal protein L19 OS=Bactrocera dorsalis GN=rpl19 PE=2 SV=1 - [X2JR29_BACDO]	34.63	8	8	15	205	24.3195	11.019	0.924873	0.885428	0.932937	0.914413	0.0281745
A0A034V8H9	Ral GTPase-activating protein subunit beta (Fragment) OS=Bactrocera dorsalis GN=RLGPB PE=4 SV=1 - [A0A034V8H9_BACDO]	6.74	1	1	1	178	20.1307	9.86182	0.871664	0.928848	0.874086	0.891533	0.0283749
A0A034WJ33	Signal recognition particle 19 kDa protein OS=Bactrocera dorsalis GN=SRP19 PE=4 SV=1 - [A0A034WJ33_BACDO]	9.21	1	1	1	152	17.6531	10.3306	0.87154	0.85413	0.921666	0.882445	0.0283987
A0A034WE73	Fibrillin-1 (Fragment) OS=Bactrocera dorsalis GN=FBN1 PE=4 SV=1 - [A0A034WE73_BACDO]	2.76	3	3	3	1596	167.965	4.91943	1.12299	1.19898	1.12203	1.148	0.0284089
A0A034W7U4	Uncharacterized protein (Fragment) OS=Bactrocera dorsalis PE=4 SV=1 - [A0A034W7U4_BACDO]	5.12	3	3	3	645	71.4252	9.45166	1.04886	1.09086	1.08184	1.07385	0.0286043
A0A034W8P5	Enolase-phosphatase E1 OS=Bactrocera dorsalis GN=ENOPH PE=3 SV=1 - [A0A034W8P5_BACDO]	19.03	3	3	3	247	27.4692	5.50342	1.1652	1.20162	1.10769	1.15817	0.0286047
A0A034VHM7	Uncharacterized protein OS=Bactrocera dorsalis PE=4 SV=1 - [A0A034VHM7_BACDO]	6.27	2	2	2	303	34.9049	6.80029	1.08091	1.12217	1.07044	1.09117	0.0287045
A0A034WNW8	Uncharacterized protein (Fragment) OS=Bactrocera dorsalis PE=4 SV=1 - [A0A034WNW8_BACDO]	8.12	6	6	6	690	80.3032	6.02393	1.13627	1.10552	1.07327	1.10502	0.0287065
A0A034V8K8	Histone acetyltransferase (Fragment) OS=Bactrocera dorsalis GN=KAT6A PE=3 SV=1 - [A0A034V8K8_BACDO]	3.02	5	5	5	2084	232.752	7.91357	0.973897	0.955786	0.971646	0.96711	0.0287333
A0A0G2UGI4	Odorant binding protein 83a-1 OS=Bactrocera dorsalis GN=OBP83a-1 PE=2 SV=1 - [A0A0G2UGI4_BACDO]	54.19	11	12	80	155	17.7877	6.02393	1.07719	1.04391	1.08021	1.0671	0.0287468
A0A034VHH9	Basigin OS=Bactrocera dorsalis GN=BASI PE=4 SV=1 - [A0A034VHH9_BACDO]	32.57	8	8	23	261	29.0099	5.05908	1.03804	1.06095	1.03677	1.04525	0.028834
A0A034W1F0	Protein Kr-h2 OS=Bactrocera dorsalis GN=KRH2 PE=4 SV=1 - [A0A034W1F0_BACDO]	28.78	8	8	21	271	30.3459	9.81787	0.940992	0.91383	0.951496	0.935439	0.0289104
A0A034WDR2	Nucleolar complex protein 2-like protein OS=Bactrocera dorsalis GN=NOC2L PE=4 SV=1 - [A0A034WDR2_BACDO]	2.35	1	1	1	765	87.5688	9.31982	0.836881	0.897132	0.902723	0.878912	0.0289881
A0A034VCH6	ATP-binding cassette sub-family A member 3 OS=Bactrocera dorsalis GN=ABCA3 PE=4 SV=1 - [A0A034VCH6_BACDO]	5.34	7	7	9	1574	179.901	7.09326	0.944037	0.946502	0.969564	0.953368	0.0290721
A0A034V6L8	Filamin-B OS=Bactrocera dorsalis GN=FLNB PE=4 SV=1 - [A0A034V6L8_BACDO]	6.63	4	4	4	815	87.9391	7.60596	0.90038	0.905233	0.945925	0.917179	0.0290829
A0A034WFF5	Endoplasmic reticulum lectin 1 OS=Bactrocera dorsalis GN=ERLEC PE=4 SV=1 - [A0A034WFF5_BACDO]	7	3	3	4	543	61.8344	5.22412	1.05403	1.09226	1.05936	1.06855	0.0290928
A0A034VNX0	Integral membrane protein DGCR2/IDD OS=Bactrocera dorsalis GN=IDD PE=4 SV=1 - [A0A034VNX0_BACDO]	7.97	1	1	3	138	15.5614	5.75732	1.11412	1.17787	1.21509	1.16903	0.029097
A0A034VR82	Electron transfer flavoprotein-ubiquinone oxidoreductase, mitochondrial OS=Bactrocera dorsalis GN=ETFD PE=4 SV=1 - [A0A034VR82_BACDO]	26.32	13	13	24	604	66.1475	6.771	1.03991	1.05913	1.07499	1.05801	0.0292399
A0A034WLQ4	Metallophosphoesterase domain-containing protein 1 OS=Bactrocera dorsalis GN=MPPD1 PE=4 SV=1 - [A0A034WLQ4_BACDO]	7.31	2	2	2	301	33.7988	6.69775	1.16275	1.15252	1.25753	1.19093	0.0293143
A0A034VBN5	Tyrosine-protein phosphatase non-receptor type 23 (Fragment) OS=Bactrocera dorsalis GN=PTN23 PE=4 SV=1 - [A0A034VBN5_BACDO]	3.85	6	6	6	2103	231.368	7.23975	0.858766	0.87954	0.925601	0.887969	0.0296963
A0A034V3E6	Triple functional domain protein (Fragment) OS=Bactrocera dorsalis GN=TRIO PE=4 SV=1 - [A0A034V3E6_BACDO]	6.64	2	2	2	422	47.0752	6.3667	1.17384	1.1397	1.0917	1.13508	0.0297238
A0A034WMR6	Phosphatidylethanolamine-binding protein-like protein F40A3.3 OS=Bactrocera dorsalis GN=PEBPH PE=4 SV=1 - [A0A034WMR6_BACDO]	68.78	11	12	48	205	23.2288	6.72705	1.18097	1.09796	1.17483	1.15125	0.0297854
A0A034WLE7	T-complex protein 1 subunit beta OS=Bactrocera dorsalis GN=TCPB PE=3 SV=1 - [A0A034WLE7_BACDO]	51.96	23	23	38	535	57.8964	5.93506	0.976985	0.95828	0.957927	0.964397	0.0298658
A0A034VHI1	Blastoderm-specific protein 25D OS=Bactrocera dorsalis GN=BSG2 PE=4 SV=1 - [A0A034VHI1_BACDO]	1.25	1	1	1	1118	126.664	5.35107	0.867216	0.928794	0.87433	0.890113	0.0299271
A0A0G3Z688	Odorant-binding-like protein OS=Bactrocera dorsalis PE=2 SV=1 - [A0A0G3Z688_BACDO]	48.3	2	6	13	147	15.9467	5.38916	1.08974	1.05707	1.10874	1.08518	0.0299667
A0A034VL88	Presenilin OS=Bactrocera dorsalis GN=PSN PE=3 SV=1 - [A0A034VL88_BACDO]	4.78	1	1	1	356	39.3656	6.22705	0.859738	0.792905	0.884482	0.845708	0.0300166
A0A034WFF7	Mitochondrial intermembrane space import and assembly protein 40-B OS=Bactrocera dorsalis GN=MI40B PE=4 SV=1 - [A0A034WFF7_BACDO]	30.34	3	3	6	145	15.8862	4.37354	1.04744	1.09043	1.07332	1.0704	0.0300899
A0A034W033	Calcium-transporting ATPase OS=Bactrocera dorsalis GN=AT2B3 PE=3 SV=1 - [A0A034W033_BACDO]	27.07	2	24	71	1234	136.273	7.34229	1.15342	1.16486	1.08775	1.13534	0.0300982
A0A034WWS0	Uncharacterized protein (Fragment) OS=Bactrocera dorsalis PE=4 SV=1 - [A0A034WWS0_BACDO]	1.6	1	1	1	501	54.3553	5.33838	1.21781	1.11454	1.17193	1.16809	0.0301618
A0A034VMH4	Cytochrome P450 6a2 OS=Bactrocera dorsalis GN=CP6A2 PE=3 SV=1 - [A0A034VMH4_BACDO]	10.71	4	4	6	504	57.7219	8.00146	0.922857	0.94967	0.903859	0.925462	0.0303444
A0A034V512	Uncharacterized protein OS=Bactrocera dorsalis PE=4 SV=1 - [A0A034V512_BACDO]	52.27	7	7	21	132	13.9861	5.93506	1.12319	1.10463	1.06434	1.09739	0.0303759
A0A034V463	Low-density lipoprotein receptor-related protein 2 (Fragment) OS=Bactrocera dorsalis GN=LRP2 PE=4 SV=1 - [A0A034V463_BACDO]	13.34	34	34	42	3066	341.342	5.40186	1.04713	1.07601	1.04488	1.05601	0.030558
A0A034UX34	Retinol dehydrogenase 12 OS=Bactrocera dorsalis GN=RDH12 PE=4 SV=1 - [A0A034UX34_BACDO]	25.08	8	8	15	327	36.7622	9.33447	0.953648	0.971509	0.945244	0.9568	0.0306652
A0A034V548	Tubulin-specific chaperone D (Fragment) OS=Bactrocera dorsalis GN=TBCD PE=4 SV=1 - [A0A034V548_BACDO]	3.81	3	3	3	1102	123.765	6.46826	1.09131	1.11754	1.16808	1.12564	0.0306795
A0A034WK21	Hsp90 co-chaperone Cdc37 OS=Bactrocera dorsalis GN=CDC37 PE=4 SV=1 - [A0A034WK21_BACDO]	24.37	8	8	13	394	45.8437	5.03369	1.08353	1.04709	1.08895	1.07319	0.0307657
A0A034W3Q4	Rootletin (Fragment) OS=Bactrocera dorsalis GN=CROCC PE=4 SV=1 - [A0A034W3Q4_BACDO]	4.68	7	7	9	1817	209.847	5.87158	1.12861	1.24718	1.21352	1.19644	0.030774
A0A034VYA6	Uncharacterized protein (Fragment) OS=Bactrocera dorsalis PE=4 SV=1 - [A0A034VYA6_BACDO]	4.63	2	2	2	562	57.3583	6.75635	0.919895	0.903622	0.855911	0.893143	0.0307983
A0A034VRJ3	SAM50-like protein CG7639 OS=Bactrocera dorsalis GN=SAM50 PE=4 SV=1 - [A0A034VRJ3_BACDO]	22.22	8	8	12	441	48.9409	8.83643	0.958321	0.930601	0.957918	0.948947	0.0308022
A0A034VE03	ATP-binding cassette sub-family E member 1 OS=Bactrocera dorsalis GN=ABCE1 PE=3 SV=1 - [A0A034VE03_BACDO]	25.53	10	10	13	611	69.2991	7.88428	0.910393	0.938711	0.88309	0.910731	0.0308657
A0A034WI63	Uncharacterized protein OS=Bactrocera dorsalis PE=4 SV=1 - [A0A034WI63_BACDO]	2.69	1	1	1	260	29.3739	4.86865	1.02918	1.05528	1.04117	1.04188	0.0309289
A0A034VMK0	Chromodomain-helicase-DNA-binding protein Mi-2-like protein (Fragment) OS=Bactrocera dorsalis GN=CHDM PE=4 SV=1 - [A0A034VMK0_BACDO]	4.68	2	2	3	385	42.4275	5.56689	1.06183	1.03912	1.07542	1.05879	0.0309385
A0A034WQG3	Proliferating cell nuclear antigen OS=Bactrocera dorsalis GN=PCNA PE=3 SV=1 - [A0A034WQG3_BACDO]	25.77	4	5	14	260	29.0092	4.76709	1.11647	1.09454	1.06041	1.09047	0.0309996
A0A034WFI1	SET and MYND domain-containing protein 5 OS=Bactrocera dorsalis GN=SMYD5 PE=4 SV=1 - [A0A034WFI1_BACDO]	2.81	1	1	2	392	44.7863	4.88135	0.885974	0.940763	0.909875	0.912204	0.0311135
A0A034WHJ5	Uncharacterized protein OS=Bactrocera dorsalis PE=4 SV=1 - [A0A034WHJ5_BACDO]	15.65	7	7	10	556	61.1683	8.96826	1.06039	1.03939	1.03389	1.04456	0.0313077
A0A034VDF8	Synaptic vesicle glycoprotein 2C OS=Bactrocera dorsalis GN=SV2C PE=4 SV=1 - [A0A034VDF8_BACDO]	7.17	3	3	4	530	57.6468	6.0874	1.02884	1.03215	1.01671	1.0259	0.0313287
A0A034V1F4	Low-density lipoprotein receptor-related protein 2 (Fragment) OS=Bactrocera dorsalis GN=LRP2 PE=4 SV=1 - [A0A034V1F4_BACDO]	10.14	13	14	17	1677	187.847	5.31299	1.05254	1.05139	1.0865	1.06348	0.0313727
A0A034WI66	RNA polymerase II transcriptional coactivator OS=Bactrocera dorsalis GN=TCP4 PE=4 SV=1 - [A0A034WI66_BACDO]	15.52	2	2	3	116	12.8436	9.62744	1.11295	1.15037	1.07873	1.11402	0.0313848
A0A034VM50	WD repeat-containing protein 48-like protein OS=Bactrocera dorsalis GN=WDR48 PE=4 SV=1 - [A0A034VM50_BACDO]	6.41	3	3	4	671	75.0588	7.03467	1.04919	1.09546	1.0786	1.07442	0.0314612
A0A034WGK3	Putative fatty acid-binding protein OS=Bactrocera dorsalis GN=FABP PE=3 SV=1 - [A0A034WGK3_BACDO]	69.47	12	12	35	131	14.8246	8.25049	1.09914	1.12329	1.06355	1.09533	0.0315671
A0A034VXP0	Larval cuticle protein A1A OS=Bactrocera dorsalis GN=CUA1A PE=4 SV=1 - [A0A034VXP0_BACDO]	3.75	1	1	1	267	31.1814	7.62061	1.18654	1.23183	1.11948	1.17928	0.0315748
A0A034WL42	ATPase inhibitor mai-2, mitochondrial OS=Bactrocera dorsalis GN=ATIF2 PE=4 SV=1 - [A0A034WL42_BACDO]	45.79	6	6	10	107	11.8831	9.43701	1.1265	1.19517	1.10946	1.14371	0.0316548
A0A034V8F3	Glycogenin-1 (Fragment) OS=Bactrocera dorsalis GN=GLYG PE=4 SV=1 - [A0A034V8F3_BACDO]	13.13	2	2	4	198	22.1491	5.17334	1.11798	1.06494	1.12314	1.10202	0.0316647
A0A034V2J5	Conserved oligomeric Golgi complex subunit 8 OS=Bactrocera dorsalis GN=COG8 PE=4 SV=1 - [A0A034V2J5_BACDO]	3.42	2	2	2	584	66.6006	5.94775	1.04437	1.07693	1.0858	1.06903	0.0317135
A0A034WKH6	Prohormone-4 OS=Bactrocera dorsalis GN=PROH4 PE=4 SV=1 - [A0A034WKH6_BACDO]	8.52	2	2	2	223	24.9535	6.01123	0.877924	0.899073	0.816607	0.864535	0.031746
A0A034W584	Spastin OS=Bactrocera dorsalis GN=SPAST PE=3 SV=1 - [A0A034W584_BACDO]	4.06	2	3	3	813	88.9606	9.40771	0.891908	0.930741	0.939051	0.920567	0.031863
A0A034V5S0	Cold shock domain-containing protein E1 OS=Bactrocera dorsalis GN=CSDE1 PE=4 SV=1 - [A0A034V5S0_BACDO]	4.47	2	2	2	604	67.582	6.1001	0.829388	0.822172	0.906402	0.852654	0.0318734
A0A034VBG9	Uncharacterized protein OS=Bactrocera dorsalis PE=4 SV=1 - [A0A034VBG9_BACDO]	71.18	18	18	86	229	23.759	6.82959	1.17142	1.08934	1.16024	1.14033	0.0319459
A0A034WNC2	Glutathione S-transferase 1 OS=Bactrocera dorsalis GN=GSTT1 PE=3 SV=1 - [A0A034WNC2_BACDO]	7.73	2	2	3	233	26.8215	6.15088	1.1208	1.1298	1.20916	1.15325	0.0319574
A0A034V2U0	Protein 4.1-like protein OS=Bactrocera dorsalis GN=41 PE=4 SV=1 - [A0A034V2U0_BACDO]	50.91	70	70	201	1703	185.076	8.71924	1.02593	1.0473	1.03153	1.03492	0.0319615
A0A034UZN7	Soluble scavenger receptor cysteine-rich domain-containing protein SSC5D (Fragment) OS=Bactrocera dorsalis GN=SRCRL PE=4 SV=1 - [A0A034UZN7_BACDO]	1.9	2	2	2	945	104.328	8.07471	0.775907	0.847664	0.878752	0.834108	0.0320849
A0A034W5D8	Uncharacterized protein OS=Bactrocera dorsalis PE=4 SV=1 - [A0A034W5D8_BACDO]	7.87	10	10	14	1385	151.263	6.81494	1.14959	1.15804	1.08253	1.13005	0.0321175
A0A034VLP0	Isocitrate dehydrogenase [NAD] subunit, mitochondrial (Fragment) OS=Bactrocera dorsalis GN=IDH3A PE=3 SV=1 - [A0A034VLP0_BACDO]	60.37	19	19	53	376	40.959	7.21045	1.01051	1.01948	1.01989	1.01663	0.0322154
A0A034W8F6	Geranylgeranyl transferase type-2 subunit alpha OS=Bactrocera dorsalis GN=PGTA PE=4 SV=1 - [A0A034W8F6_BACDO]	3.47	1	1	1	490	58.2063	6.49365	1.04047	1.03141	1.0587	1.04353	0.0323471
A0A034V401	Uncharacterized protein OS=Bactrocera dorsalis PE=4 SV=1 - [A0A034V401_BACDO]	3.59	4	4	5	1169	132.422	9.92041	1.16782	1.09305	1.17983	1.1469	0.0324959
A0A034WTI4	Catalase OS=Bactrocera dorsalis GN=CATA PE=3 SV=1 - [A0A034WTI4_BACDO]	45.85	21	21	60	506	57.2106	8.39697	0.984358	0.992033	0.986409	0.9876	0.0325648
A0A034WKB8	DNA-directed RNA polymerase OS=Bactrocera dorsalis GN=RPB2 PE=3 SV=1 - [A0A034WKB8_BACDO]	13.44	14	14	17	1176	133.977	7.03467	1.02282	1.04436	1.04081	1.036	0.032629
A0A034VYX7	Tubulin-specific chaperone cofactor E-like protein OS=Bactrocera dorsalis GN=TBCEL PE=4 SV=1 - [A0A034VYX7_BACDO]	6.42	2	2	2	545	62.0894	5.22412	0.800506	0.897567	0.817856	0.838643	0.0326322
A0A034WBX6	Eukaryotic translation initiation factor 3 subunit L OS=Bactrocera dorsalis GN=EIF3L PE=3 SV=1 - [A0A034WBX6_BACDO]	16.73	8	8	18	538	63.0712	5.94775	0.907773	0.922355	0.858725	0.896284	0.0327509
A0A034WUS8	Protein maelstrom OS=Bactrocera dorsalis GN=MAEL PE=4 SV=1 - [A0A034WUS8_BACDO]	1.75	1	1	1	514	58.0584	7.63525	1.04038	1.07908	1.06129	1.06025	0.0327639
A0A034VY88	Protein hu-li tai shao OS=Bactrocera dorsalis GN=HTS PE=4 SV=1 - [A0A034VY88_BACDO]	52.87	25	25	59	698	76.5622	6.11279	1.02491	1.01635	1.03207	1.02444	0.0328614
A0A034W1U6	ER membrane protein complex subunit 3 OS=Bactrocera dorsalis GN=TM111 PE=4 SV=1 - [A0A034W1U6_BACDO]	16.21	4	4	5	253	28.6938	8.80713	0.895173	0.873466	0.936156	0.901598	0.0331627
A0A034VJF1	Periodic tryptophan protein 1-like protein (Fragment) OS=Bactrocera dorsalis GN=PWP1 PE=4 SV=1 - [A0A034VJF1_BACDO]	8.59	2	2	3	489	55.4806	4.53857	0.956769	0.915217	0.9217	0.931229	0.0334632
A0A034W4P0	Exocyst complex component 5 OS=Bactrocera dorsalis GN=EXOC5 PE=4 SV=1 - [A0A034W4P0_BACDO]	4.76	3	3	7	715	83.192	6.46826	1.15274	1.10725	1.07982	1.11327	0.0334814
A0A034W3K6	Apoptosis 1 inhibitor OS=Bactrocera dorsalis GN=IAP1 PE=4 SV=1 - [A0A034W3K6_BACDO]	2.76	1	1	1	434	48.6403	5.31299	1.11899	1.0816	1.06288	1.08782	0.0335011
A0A034VRH6	Actin-related protein 10 OS=Bactrocera dorsalis GN=ARP10 PE=3 SV=1 - [A0A034VRH6_BACDO]	13.1	4	4	4	374	42.1872	6.37939	0.826137	0.904835	0.887563	0.872845	0.0335075
A0A034VJY8	Uncharacterized protein OS=Bactrocera dorsalis PE=4 SV=1 - [A0A034VJY8_BACDO]	0.99	1	1	1	1310	146.762	8.85107	0.939326	0.938989	0.968025	0.94878	0.0335317
P45887	Actin-5, muscle-specific OS=Bactrocera dorsalis PE=2 SV=1 - [ACT5_BACDO]	61.17	2	19	141	376	41.7438	5.47803	0.848012	0.882691	0.777952	0.836218	0.0336042
A0A034WJ56	Estradiol 17-beta-dehydrogenase 8 OS=Bactrocera dorsalis GN=DHB8 PE=3 SV=1 - [A0A034WJ56_BACDO]	26.83	5	5	8	246	26.14	9.14404	0.973336	0.957441	0.946969	0.959249	0.033606
A0A034VZZ8	Single-stranded DNA-binding protein, mitochondrial (Fragment) OS=Bactrocera dorsalis GN=SSBP PE=3 SV=1 - [A0A034VZZ8_BACDO]	20.95	2	2	4	105	11.9721	8.52881	1.06522	1.09513	1.05018	1.07018	0.0336525
A0A034V9E0	Gelsolin OS=Bactrocera dorsalis GN=GELS PE=4 SV=1 - [A0A034V9E0_BACDO]	15.84	11	11	22	789	88.3403	5.23682	0.873418	0.824039	0.909318	0.868925	0.0337768
A0A034VZM0	RINT1-like protein OS=Bactrocera dorsalis GN=RINT1 PE=4 SV=1 - [A0A034VZM0_BACDO]	3.1	1	2	5	549	63.5039	6.1001	0.812399	0.905008	0.857357	0.858255	0.033789
A0A034VLG7	Protein kinase C-like 3 (Fragment) OS=Bactrocera dorsalis GN=KPC3 PE=4 SV=1 - [A0A034VLG7_BACDO]	23.9	11	18	44	816	88.789	8.95361	1.07109	1.03598	1.05412	1.05373	0.0337996
A0A034VWU8	Uncharacterized protein OS=Bactrocera dorsalis PE=4 SV=1 - [A0A034VWU8_BACDO]	47.51	18	18	61	421	49.6479	5.13525	1.03023	1.01822	1.01733	1.02193	0.0341471
A0A034VTL1	Protein sidekick OS=Bactrocera dorsalis GN=SDK PE=4 SV=1 - [A0A034VTL1_BACDO]	16.16	1	1	1	99	10.9414	7.66455	0.977645	0.955269	0.960213	0.964376	0.0344256
A0A034WCE7	Insulin receptor OS=Bactrocera dorsalis GN=INSR PE=4 SV=1 - [A0A034WCE7_BACDO]	0.83	1	1	1	963	109.213	7.48877	1.0944	1.18324	1.12905	1.13556	0.0344924
A0A034VTT0	Transketolase-like protein 2 (Fragment) OS=Bactrocera dorsalis GN=TKTL2 PE=4 SV=1 - [A0A034VTT0_BACDO]	50.99	7	7	24	202	21.5203	5.59229	0.903607	0.949591	0.934353	0.929184	0.0345874
A0A034VET6	Uncharacterized protein OS=Bactrocera dorsalis PE=4 SV=1 - [A0A034VET6_BACDO]	6.41	2	2	2	499	54.4318	5.77002	1.05103	1.10274	1.08862	1.0808	0.0346
A0A034WJD1	3-ketoacyl-CoA thiolase, mitochondrial OS=Bactrocera dorsalis GN=THIM PE=3 SV=1 - [A0A034WJD1_BACDO]	52.76	16	16	45	398	41.7821	8.26514	1.04057	1.03389	1.0201	1.03152	0.0346915
A0A034W3V3	Endothelin-converting enzyme 1 OS=Bactrocera dorsalis GN=ECE1 PE=4 SV=1 - [A0A034W3V3_BACDO]	31.41	19	19	44	761	87.5317	5.8208	1.04495	1.02231	1.03577	1.03434	0.0347483
A0A034W6L2	Putative odorant-binding protein A5 (Fragment) OS=Bactrocera dorsalis GN=OBA5 PE=4 SV=1 - [A0A034W6L2_BACDO]	63.81	11	12	63	210	24.0752	5.19873	1.05883	1.0823	1.11545	1.08553	0.0349609
A0A034W646	Uncharacterized protein OS=Bactrocera dorsalis PE=4 SV=1 - [A0A034W646_BACDO]	26.05	7	7	13	261	30.2374	4.50049	1.22131	1.13334	1.12517	1.15994	0.035089
A0A034VPA7	Facilitated trehalose transporter Tret1-2-like protein OS=Bactrocera dorsalis GN=TRE12 PE=3 SV=1 - [A0A034VPA7_BACDO]	5.1	2	2	5	471	50.8896	5.80811	1.11826	1.23305	1.16571	1.17234	0.03537
A0A034VKH4	Innexin OS=Bactrocera dorsalis GN=INX2 PE=3 SV=1 - [A0A034VKH4_BACDO]	19.18	6	7	11	365	42.2286	6.44287	0.931812	0.925129	0.962824	0.939922	0.0353903
A0A0G3Z7T6	Odorant-binding protein 15 (Fragment) OS=Bactrocera dorsalis PE=2 SV=1 - [A0A0G3Z7T6_BACDO]	37.91	2	7	19	153	16.9764	6.18896	0.846544	0.854674	0.922934	0.874717	0.0354072
A0A034WAF7	ATP-binding cassette sub-family B member 10, mitochondrial (Fragment) OS=Bactrocera dorsalis GN=ABCBA PE=3 SV=1 - [A0A034WAF7_BACDO]	9.55	3	3	3	356	38.8525	6.26514	0.919052	0.871291	0.930019	0.906787	0.0354322
A0A034W916	Peroxisomal multifunctional enzyme type 2 (Fragment) OS=Bactrocera dorsalis GN=DHB4 PE=3 SV=1 - [A0A034W916_BACDO]	45.11	15	15	30	470	50.4808	6.62451	0.977426	0.954965	0.966994	0.966462	0.035461
A0A034VZ73	Peroxiredoxin-6 OS=Bactrocera dorsalis GN=PRDX6 PE=4 SV=1 - [A0A034VZ73_BACDO]	35.27	6	6	7	224	24.9089	5.93506	1.04517	1.07833	1.0459	1.05647	0.0355255
A0A034VC62	SEC14-like protein 2 OS=Bactrocera dorsalis GN=S14L2 PE=4 SV=1 - [A0A034VC62_BACDO]	24.69	8	8	13	409	47.7787	5.71924	1.14133	1.11511	1.0692	1.10855	0.0356993
A0A034WBG0	Zinc finger MYND domain-containing protein 11 OS=Bactrocera dorsalis GN=ZMY11 PE=4 SV=1 - [A0A034WBG0_BACDO]	4.64	3	3	5	732	84.4407	8.60205	0.820241	0.811045	0.905584	0.845623	0.0359722
A0A034VRV1	Kinesin-like protein (Fragment) OS=Bactrocera dorsalis GN=KI10A PE=3 SV=1 - [A0A034VRV1_BACDO]	8.97	4	4	4	446	49.7737	6.59521	0.779962	0.888136	0.846958	0.838352	0.035987
A0A034V483	Uncharacterized protein (Fragment) OS=Bactrocera dorsalis PE=4 SV=1 - [A0A034V483_BACDO]	35.83	3	3	4	120	13.499	6.91748	0.858902	0.925065	0.848378	0.877448	0.0362809
A0A034WKR0	60S ribosomal protein L24 (Fragment) OS=Bactrocera dorsalis GN=RL24 PE=4 SV=1 - [A0A034WKR0_BACDO]	34.97	7	7	17	163	18.4744	11.0776	0.967298	0.936355	0.957069	0.953574	0.0363544
A0A034VX74	Vacuolar protein sorting-associated protein 33A OS=Bactrocera dorsalis GN=VP33A PE=4 SV=1 - [A0A034VX74_BACDO]	12.5	7	7	7	600	67.9767	6.55127	0.943623	0.939749	0.899107	0.927493	0.036459
A0A034VVI3	Transmembrane protein 68 OS=Bactrocera dorsalis GN=TMM68 PE=4 SV=1 - [A0A034VVI3_BACDO]	17.81	4	4	5	320	37.1797	9.0708	0.946941	0.890536	0.907952	0.915143	0.0365124
A0A034V796	Ubiquitin-protein ligase E3C (Fragment) OS=Bactrocera dorsalis GN=UBE3C PE=4 SV=1 - [A0A034V796_BACDO]	4.45	1	1	1	292	34.7892	8.99756	0.861093	0.843159	0.923646	0.875966	0.036576
A0A034VQW1	Succinyl-CoA ligase subunit beta OS=Bactrocera dorsalis GN=SUCB2 PE=3 SV=1 - [A0A034VQW1_BACDO]	23.88	9	9	12	423	45.8012	6.354	1.04962	1.08231	1.04553	1.05915	0.0366025
A0A034VU52	Transport and Golgi organization protein 1 (Fragment) OS=Bactrocera dorsalis GN=TGO1 PE=4 SV=1 - [A0A034VU52_BACDO]	12.7	9	9	12	819	91.6283	5.10986	0.961231	0.942259	0.970391	0.95796	0.0367064
A0A034WHJ3	Uncharacterized protein OS=Bactrocera dorsalis PE=4 SV=1 - [A0A034WHJ3_BACDO]	14.88	27	30	41	2345	275.998	5.56689	0.930181	0.950741	0.901309	0.92741	0.0368653
A0A034VLY5	V-type proton ATPase subunit S1 OS=Bactrocera dorsalis GN=VAS1 PE=4 SV=1 - [A0A034VLY5_BACDO]	17.53	7	7	18	388	43.0858	5.57959	1.09347	1.05195	1.05577	1.06706	0.0368763
A0A034WU95	Glutamate receptor ionotropic, kainate 2 OS=Bactrocera dorsalis GN=GRIK2 PE=4 SV=1 - [A0A034WU95_BACDO]	6.28	5	5	7	940	107.514	6.16357	1.0415	1.05953	1.02988	1.04364	0.0369133
A0A034VG26	Vacuolar protein sorting-associated protein 52-like protein OS=Bactrocera dorsalis GN=VPS52 PE=4 SV=1 - [A0A034VG26_BACDO]	1.82	1	1	1	661	77.1824	6.63916	1.10098	1.15264	1.07847	1.1107	0.037155
A0A034W098	Zinc finger matrin-type protein CG9776 (Fragment) OS=Bactrocera dorsalis GN=Y9776 PE=4 SV=1 - [A0A034W098_BACDO]	1.38	1	1	1	654	71.7638	6.20166	1.17443	1.08474	1.15893	1.13937	0.0372462
A0A034WB12	Peptidyl-prolyl cis-trans isomerase OS=Bactrocera dorsalis GN=FKBP2 PE=4 SV=1 - [A0A034WB12_BACDO]	35.25	5	5	9	139	15.4693	8.95361	1.02063	1.04294	1.03564	1.03307	0.0372575
A0A034WKL9	Uncharacterized protein OS=Bactrocera dorsalis PE=4 SV=1 - [A0A034WKL9_BACDO]	33	4	4	6	100	10.9374	8.38232	1.13287	1.15217	1.07324	1.11943	0.0373674
A0A034W034	Putative trans-2-enoyl-CoA reductase, mitochondrial OS=Bactrocera dorsalis GN=MECR PE=4 SV=1 - [A0A034W034_BACDO]	38.36	11	11	37	365	40.2129	8.54346	1.05415	1.02606	1.0427	1.04097	0.0373957
A0A034W201	Replication factor C subunit 2 OS=Bactrocera dorsalis GN=RFC2 PE=4 SV=1 - [A0A034W201_BACDO]	7.25	2	2	2	331	37.1572	6.97607	0.872791	0.922615	0.930953	0.908786	0.0374187
A0A034WA57	Transposable element Tc3 transposase (Fragment) OS=Bactrocera dorsalis GN=TC3A PE=4 SV=1 - [A0A034WA57_BACDO]	34.52	8	8	11	310	36.3805	8.57275	0.96581	0.948782	0.97397	0.962854	0.0376598
A0A034VJX8	Uncharacterized protein OS=Bactrocera dorsalis PE=4 SV=1 - [A0A034VJX8_BACDO]	1.32	2	2	2	1360	139.973	9.87646	1.09758	1.11916	1.18679	1.13451	0.0376708
A0A034VWB2	Uncharacterized protein OS=Bactrocera dorsalis PE=4 SV=1 - [A0A034VWB2_BACDO]	9.55	2	5	5	440	50.5164	6.06201	1.04541	1.08688	1.09362	1.0753	0.0378028
A0A034W7Q6	DnaJ-like protein subfamily C member 3 (Fragment) OS=Bactrocera dorsalis GN=DNJC3 PE=4 SV=1 - [A0A034W7Q6_BACDO]	23.28	7	7	11	348	40.5845	7.45947	1.07761	1.08321	1.04036	1.06706	0.0379466
A0A034WJN5	ATP-binding cassette sub-family A member 3 (Fragment) OS=Bactrocera dorsalis GN=ABCA3 PE=4 SV=1 - [A0A034WJN5_BACDO]	14.55	4	4	5	378	42.9308	8.22119	1.13619	1.16899	1.08044	1.12854	0.0381325
A0A034WJA7	Interferon-inducible double stranded RNA-dependent protein kinase activator A-like protein A OS=Bactrocera dorsalis GN=PRKAA PE=4 SV=1 - [A0A034WJA7_BACDO]	19.95	5	5	5	376	41.1209	7.69385	0.943668	0.883128	0.891577	0.906124	0.0383372
A0A034V393	ADP-ribosylation factor-like protein 6 OS=Bactrocera dorsalis GN=ARL6 PE=3 SV=1 - [A0A034V393_BACDO]	7.77	1	1	1	193	21.7634	8.99756	0.829066	0.857088	0.918953	0.868369	0.0383686
A0A034W8M5	Poly(RC)-binding protein 3 OS=Bactrocera dorsalis GN=PCBP3 PE=4 SV=1 - [A0A034W8M5_BACDO]	3.98	1	1	1	352	37.2903	8.49951	1.17357	1.18337	1.08864	1.14853	0.038645
A0A034WAY6	Cytosolic endo-beta-N-acetylglucosaminidase OS=Bactrocera dorsalis GN=ENASE PE=4 SV=1 - [A0A034WAY6_BACDO]	1.65	1	1	1	545	63.1458	7.03467	1.16045	1.09259	1.08945	1.11416	0.0387853
A0A034WLK6	ATP synthase subunit g, mitochondrial OS=Bactrocera dorsalis GN=ATP5L PE=4 SV=1 - [A0A034WLK6_BACDO]	28.28	3	3	8	99	10.909	9.86182	0.847271	0.811998	0.911248	0.856839	0.0387898
A0A034WBF0	Uncharacterized protein OS=Bactrocera dorsalis PE=4 SV=1 - [A0A034WBF0_BACDO]	29.05	4	4	7	210	22.6985	7.03467	0.87435	0.906972	0.939884	0.907069	0.0390306
A0A034WHY7	Puff-specific protein Bx42 OS=Bactrocera dorsalis GN=BX42 PE=4 SV=1 - [A0A034WHY7_BACDO]	4.24	2	2	3	543	60.9933	9.53955	0.918565	0.885429	0.944476	0.916157	0.0391169
A0A034WN19	Pheromone-binding protein-related protein 4 OS=Bactrocera dorsalis GN=PBP4 PE=4 SV=1 - [A0A034WN19_BACDO]	25.75	4	4	12	167	18.6753	6.12549	1.17037	1.08048	1.15153	1.13413	0.0391985
A0A034W002	Long-chain fatty acid transport protein 4 OS=Bactrocera dorsalis GN=S27A4 PE=4 SV=1 - [A0A034W002_BACDO]	10.91	6	6	7	660	74.4607	8.74854	0.883865	0.935456	0.933284	0.917535	0.0392899
A0A034VFM8	Protein phosphatase 1B OS=Bactrocera dorsalis GN=PPM1B PE=3 SV=1 - [A0A034VFM8_BACDO]	7.08	2	2	2	367	40.863	5.10986	1.07942	1.09726	1.15424	1.11031	0.039382
A0A034WVF9	Membrane magnesium transporter 1 OS=Bactrocera dorsalis GN=MMGT1 PE=4 SV=1 - [A0A034WVF9_BACDO]	35.77	3	3	4	123	13.9742	6.68311	1.08697	1.13037	1.06473	1.09402	0.0395475
A0A034WKT3	Splicing factor 3B subunit 1 (Fragment) OS=Bactrocera dorsalis GN=SF3B1 PE=4 SV=1 - [A0A034WKT3_BACDO]	10.89	6	8	12	992	110.907	6.50732	0.916373	0.932626	0.960932	0.936644	0.0397268
A0A034VXT6	Uncharacterized protein OS=Bactrocera dorsalis PE=4 SV=1 - [A0A034VXT6_BACDO]	10.02	4	4	6	419	48.8666	6.53662	1.07872	1.11804	1.05847	1.08508	0.0397471
A0A034VVV9	Putative RNA-binding protein 15 (Fragment) OS=Bactrocera dorsalis GN=RBM15 PE=4 SV=1 - [A0A034VVV9_BACDO]	11.11	3	3	6	270	31.0995	9.94971	0.922508	0.839543	0.887463	0.883171	0.0398474
A0A034VU97	Nicastrin (Fragment) OS=Bactrocera dorsalis GN=NICA PE=4 SV=1 - [A0A034VU97_BACDO]	6.76	1	1	1	281	31.0935	7.12256	1.19855	1.11596	1.24842	1.18764	0.0398572
A0A034WNR8	MMS19 nucleotide excision repair protein-like protein OS=Bactrocera dorsalis GN=MMS19 PE=4 SV=1 - [A0A034WNR8_BACDO]	7.42	6	6	6	971	109.42	5.77002	0.917046	0.96057	0.922078	0.933231	0.039868
A0A034V8A8	Amino acid transporter OS=Bactrocera dorsalis GN=EAA2 PE=3 SV=1 - [A0A034V8A8_BACDO]	5.88	2	2	2	561	61.3232	5.47803	0.905927	0.937211	0.868749	0.903962	0.0399273
A0A034VPQ9	Uncharacterized protein OS=Bactrocera dorsalis PE=4 SV=1 - [A0A034VPQ9_BACDO]	6.25	3	3	4	416	49.8489	7.82568	1.09494	1.17581	1.10323	1.12466	0.0399315
A0A034VMD8	Cytoskeleton-associated protein 5 (Fragment) OS=Bactrocera dorsalis GN=CKAP5 PE=4 SV=1 - [A0A034VMD8_BACDO]	14.26	12	12	14	1227	135.336	8.22119	0.978005	0.956933	0.953345	0.962761	0.040115
A0A034WTM0	Splicing factor 3B subunit 4 OS=Bactrocera dorsalis GN=SF3B4 PE=4 SV=1 - [A0A034WTM0_BACDO]	6.62	1	1	1	302	32.6494	7.62061	1.18053	1.20331	1.0949	1.15958	0.0402072
A0A034VQC9	Lamin-B receptor OS=Bactrocera dorsalis GN=LBR PE=4 SV=1 - [A0A034VQC9_BACDO]	16.29	10	10	12	712	80.5428	9.34912	0.930806	0.963613	0.921752	0.938724	0.0404702
A0A034WA24	Cytochrome c oxidase subunit 5A, mitochondrial OS=Bactrocera dorsalis GN=COX5A PE=4 SV=1 - [A0A034WA24_BACDO]	36.67	6	8	30	150	16.8006	5.40186	0.977421	0.974553	0.988164	0.980046	0.0405017
A0A034W7A8	Uncharacterized protein (Fragment) OS=Bactrocera dorsalis PE=4 SV=1 - [A0A034W7A8_BACDO]	5.45	2	2	2	367	42.8333	9.37842	1.07053	1.06244	1.03277	1.05525	0.0405452
A0A034VLJ3	Uncharacterized protein (Fragment) OS=Bactrocera dorsalis PE=4 SV=1 - [A0A034VLJ3_BACDO]	28.37	10	10	21	490	54.925	4.90674	1.08946	1.04433	1.05854	1.06411	0.0405749
A0A034W8N3	Dehydrogenase/reductase SDR family member 11 OS=Bactrocera dorsalis GN=DHR11 PE=3 SV=1 - [A0A034W8N3_BACDO]	19.12	4	4	7	251	27.7231	7.86963	0.897718	0.888109	0.947817	0.911215	0.0408216
A0A034VRE0	Angiotensin-converting enzyme OS=Bactrocera dorsalis GN=ACE PE=3 SV=1 - [A0A034VRE0_BACDO]	8.1	4	4	6	617	71.4317	5.2876	1.00497	1.00744	1.01048	1.00763	0.0409009
A0A034V5C8	Protein kinase C and casein kinase substrate in neurons protein 2 OS=Bactrocera dorsalis GN=PACN2 PE=4 SV=1 - [A0A034V5C8_BACDO]	23.09	8	8	10	485	55.2279	5.97314	1.08643	1.09558	1.04438	1.07546	0.0409761
A0A034W8W4	Serine/threonine-protein kinase PAK 1 OS=Bactrocera dorsalis GN=PAK1 PE=4 SV=1 - [A0A034W8W4_BACDO]	2.09	1	1	1	383	43.1505	6.22705	1.05068	1.02471	1.05196	1.04245	0.041068
A0A034WRK8	Farnesyl pyrophosphate synthase OS=Bactrocera dorsalis GN=FPPS PE=3 SV=1 - [A0A034WRK8_BACDO]	17.65	7	7	8	408	46.8149	7.7085	1.0598	1.03983	1.02909	1.04291	0.0412694
M4GZZ4	Taiman OS=Bactrocera dorsalis PE=2 SV=1 - [M4GZZ4_BACDO]	1.59	2	2	2	2013	212.498	8.104	1.0614	1.10437	1.0552	1.07366	0.041342
A0A034VFS9	Glutaminase kidney isoform, mitochondrial OS=Bactrocera dorsalis GN=GLSK PE=3 SV=1 - [A0A034VFS9_BACDO]	6.26	3	3	4	623	69.5876	6.53662	0.882407	0.918473	0.82922	0.8767	0.0414703
A0A034VDP4	Myosin heavy chain, muscle OS=Bactrocera dorsalis GN=MYSA PE=4 SV=1 - [A0A034VDP4_BACDO]	53.16	110	110	249	1962	224.467	6.07471	0.986579	0.989828	0.97932	0.985242	0.0415627
A0A034V2I4	Filamin-A (Fragment) OS=Bactrocera dorsalis GN=FLNA PE=4 SV=1 - [A0A034V2I4_BACDO]	20.8	15	15	28	947	102.74	6.31592	0.945266	0.967744	0.971183	0.961398	0.0415758
A0A034WA61	Maltase A3 OS=Bactrocera dorsalis GN=MAL3 PE=4 SV=1 - [A0A034WA61_BACDO]	8.19	4	4	4	623	71.3426	5.85889	0.966418	0.944647	0.927114	0.94606	0.0416608
A0A034VFE7	Far upstream element-binding protein 2 OS=Bactrocera dorsalis GN=FUBP2 PE=4 SV=1 - [A0A034VFE7_BACDO]	12.72	9	9	16	794	82.9001	8.01611	1.03575	1.07687	1.07223	1.06162	0.0417629
A0A034UZ33	Importin subunit beta OS=Bactrocera dorsalis GN=IMB PE=4 SV=1 - [A0A034UZ33_BACDO]	20	12	12	19	885	98.8229	4.98291	0.961293	0.955567	0.925447	0.947436	0.0419434
A0A034VHI8	Zinc transporter 2 OS=Bactrocera dorsalis GN=ZNT2 PE=4 SV=1 - [A0A034VHI8_BACDO]	2.39	1	1	1	461	50.223	7.44482	1.09081	1.19977	1.16571	1.1521	0.0419675
A0A034WFM2	Aldose 1-epimerase OS=Bactrocera dorsalis GN=GALM PE=3 SV=1 - [A0A034WFM2_BACDO]	11.41	3	3	3	377	42.1014	6.99072	1.15458	1.15197	1.07296	1.1265	0.042013
A0A034W8A4	RNA-binding protein 12 (Fragment) OS=Bactrocera dorsalis GN=RBM12 PE=4 SV=1 - [A0A034W8A4_BACDO]	2.32	1	2	2	603	65.822	10.4331	0.904792	0.942028	0.951499	0.932773	0.0421408
A0A034WEU3	Enoyl-CoA delta isomerase 2, mitochondrial OS=Bactrocera dorsalis GN=ECI2 PE=4 SV=1 - [A0A034WEU3_BACDO]	21.92	4	4	4	260	28.8439	6.3667	0.927137	0.920802	0.963573	0.937171	0.0421689
A0A034VWF7	3 beta-hydroxysteroid dehydrogenase/Delta 5-->4-isomerase type 2 (Fragment) OS=Bactrocera dorsalis GN=3BHS2 PE=3 SV=1 - [A0A034VWF7_BACDO]	26.67	7	7	8	330	36.555	7.92822	1.07937	1.10689	1.04911	1.07846	0.042382
A0A034VKT7	Signal transducing adapter molecule 1 (Fragment) OS=Bactrocera dorsalis GN=STAM1 PE=4 SV=1 - [A0A034VKT7_BACDO]	17.85	9	9	13	633	68.5087	5.19873	0.965212	0.976126	0.949449	0.963596	0.0423866
A0A034VA91	ATP synthase subunit beta (Fragment) OS=Bactrocera dorsalis GN=ATPB PE=3 SV=1 - [A0A034VA91_BACDO]	71.37	1	29	318	517	55.6223	5.42725	0.938015	0.968095	0.929829	0.945313	0.0423981
A0A034WBG3	UDP-glucuronosyltransferase 2B20 (Fragment) OS=Bactrocera dorsalis GN=UDB20 PE=4 SV=1 - [A0A034WBG3_BACDO]	20.65	6	6	17	310	35.0599	6.1001	1.09001	1.05874	1.04368	1.06414	0.0423982
A0A034V3B6	Microtubule-associated tumor suppressor candidate 2 (Fragment) OS=Bactrocera dorsalis GN=MTUS2 PE=4 SV=1 - [A0A034V3B6_BACDO]	3.49	2	2	3	889	98.8705	6.7124	0.877579	0.86901	0.939651	0.895413	0.0424261
A0A034WW39	Pheromone-binding protein-related protein 4 OS=Bactrocera dorsalis GN=PBP4 PE=4 SV=1 - [A0A034WW39_BACDO]	22.92	4	4	5	144	15.9647	6.03662	1.17703	1.27845	1.13691	1.19746	0.0426078
A0A034WDQ5	Aryl hydrocarbon receptor nuclear translocator-like protein OS=Bactrocera dorsalis GN=ARNT PE=4 SV=1 - [A0A034WDQ5_BACDO]	6.79	3	3	3	648	71.5182	7.04932	0.865888	0.938653	0.87549	0.893344	0.0428697
A0A034VTK4	DNA topoisomerase 2 OS=Bactrocera dorsalis GN=TOP2 PE=3 SV=1 - [A0A034VTK4_BACDO]	20.05	28	28	39	1481	167.732	8.646	1.09521	1.13152	1.06052	1.09575	0.0428973
A0A034WRT7	Tubulin beta-1 chain (Fragment) OS=Bactrocera dorsalis GN=TBB1 PE=3 SV=1 - [A0A034WRT7_BACDO]	78.51	7	22	211	377	41.7355	5.66846	0.953011	0.937867	0.97176	0.954213	0.0429037
A0A034V1U5	Histidine triad nucleotide-binding protein 1 OS=Bactrocera dorsalis GN=HINT1 PE=4 SV=1 - [A0A034V1U5_BACDO]	47.06	4	4	10	153	16.8869	9.11475	1.10784	1.13276	1.05959	1.10006	0.0431046
A0A034W5D4	Uncharacterized protein OS=Bactrocera dorsalis PE=4 SV=1 - [A0A034W5D4_BACDO]	43.44	7	7	11	221	25.2255	8.23584	1.06632	1.11402	1.05937	1.0799	0.0432442
A0A034WCG6	Heterogeneous nuclear ribonucleoprotein L (Fragment) OS=Bactrocera dorsalis GN=HNRPL PE=4 SV=1 - [A0A034WCG6_BACDO]	18.18	7	7	8	484	53.1042	8.88037	0.868501	0.849644	0.932453	0.883533	0.0433065
A0A034V7M0	Four and a half LIM domains protein 2 OS=Bactrocera dorsalis GN=FHL2 PE=4 SV=1 - [A0A034V7M0_BACDO]	44.9	1	7	10	245	27.8603	8.29443	0.921961	0.833169	0.833459	0.862863	0.0434258
A0A034VYW9	Contactin OS=Bactrocera dorsalis GN=CONT PE=4 SV=1 - [A0A034VYW9_BACDO]	32.23	37	37	63	1393	158.448	6.63916	1.02159	1.03662	1.01879	1.02567	0.0435126
A0A034V5U5	Multidrug resistance-associated protein 1 OS=Bactrocera dorsalis GN=MRP1 PE=4 SV=1 - [A0A034V5U5_BACDO]	32.45	41	41	75	1550	174.042	6.81494	0.972945	0.971249	0.949061	0.964418	0.0437167
A0A034V9T8	Maternal protein pumilio (Fragment) OS=Bactrocera dorsalis GN=PUM PE=4 SV=1 - [A0A034V9T8_BACDO]	1.75	1	1	1	571	60.4488	8.32373	1.05835	1.026	1.04954	1.04463	0.0437724
A0A034WG29	Uncharacterized protein (Fragment) OS=Bactrocera dorsalis PE=4 SV=1 - [A0A034WG29_BACDO]	12.9	6	6	9	434	46.3348	5.23682	1.01726	1.03479	1.02133	1.02446	0.0438246
A0A034WY69	Alpha-N-acetylglucosaminidase OS=Bactrocera dorsalis GN=ANAG PE=4 SV=1 - [A0A034WY69_BACDO]	7.51	4	4	6	759	88.0115	8.07471	1.05354	1.04402	1.02382	1.04046	0.0438259
A0A034VVH9	Anion exchange protein OS=Bactrocera dorsalis GN=B3A3 PE=3 SV=1 - [A0A034VVH9_BACDO]	8.99	6	6	8	1135	127.834	6.7417	1.04559	1.09702	1.09869	1.08043	0.0438727
K9LC46	Cytochrome P450 (Fragment) OS=Bactrocera dorsalis PE=2 SV=1 - [K9LC46_BACDO]	14.1	1	1	1	78	9.16174	8.5874	1.10221	1.22978	1.19979	1.17726	0.044098
A0A034W144	Zinc finger protein weckle OS=Bactrocera dorsalis GN=WEK PE=4 SV=1 - [A0A034W144_BACDO]	1.37	1	1	1	729	83.9786	5.18604	1.1049	1.18108	1.09335	1.12644	0.0442506
A0A034W5K1	CaiB/baiF CoA-transferase family protein C7orf10-like protein OS=Bactrocera dorsalis GN=CG010 PE=4 SV=1 - [A0A034W5K1_BACDO]	2.73	1	1	1	440	48.235	8.1333	0.927041	0.962393	0.915201	0.934878	0.0442602
A0A034VSZ0	Protein ERGIC-53 (Fragment) OS=Bactrocera dorsalis GN=LMAN1 PE=4 SV=1 - [A0A034VSZ0_BACDO]	13.83	6	6	8	535	60.1202	6.90283	0.955555	0.909365	0.943963	0.936294	0.0443017
A0A034VIE8	Sulfhydryl oxidase OS=Bactrocera dorsalis GN=QSOX1 PE=4 SV=1 - [A0A034VIE8_BACDO]	19.84	10	10	11	640	72.2914	7.1665	0.912678	0.953362	0.894381	0.92014	0.0444851
A0A034VEG4	Electron transfer flavoprotein subunit alpha, mitochondrial OS=Bactrocera dorsalis GN=ETFA PE=4 SV=1 - [A0A034VEG4_BACDO]	53.94	16	16	44	330	34.2263	8.32373	1.03367	1.0444	1.0198	1.03262	0.044501
A0A034WPQ7	Uncharacterized protein (Fragment) OS=Bactrocera dorsalis PE=4 SV=1 - [A0A034WPQ7_BACDO]	7.8	1	1	1	218	23.9037	4.53857	1.25636	1.11319	1.20425	1.19127	0.0446656
A0A0G2UES7	Ionotropic receptor 84a OS=Bactrocera dorsalis GN=IR84a PE=2 SV=1 - [A0A0G2UES7_BACDO]	2.14	1	1	1	514	59.5371	8.20654	0.923309	0.935125	0.870882	0.909772	0.044689
A0A034VMG1	Deoxyhypusine hydroxylase OS=Bactrocera dorsalis GN=DOHH PE=3 SV=1 - [A0A034VMG1_BACDO]	19.67	4	4	6	300	33.4258	4.7417	0.940053	0.873349	0.917835	0.910412	0.0447249
A0A034VWZ7	Protein jagunal OS=Bactrocera dorsalis GN=JAGN PE=4 SV=1 - [A0A034VWZ7_BACDO]	13.71	2	2	5	197	23.3757	8.49951	0.883488	0.946832	0.886009	0.905443	0.044763
A0A034V6R2	26S protease regulatory subunit 10B OS=Bactrocera dorsalis GN=PRS10 PE=3 SV=1 - [A0A034V6R2_BACDO]	59.6	19	19	35	396	44.7286	8.07471	0.919349	0.945856	0.96254	0.942582	0.0447696
A0A034W7M0	Kyphoscoliosis peptidase OS=Bactrocera dorsalis GN=KY PE=4 SV=1 - [A0A034W7M0_BACDO]	7.9	5	5	6	810	93.7926	7.34229	0.938613	0.931211	0.969566	0.946463	0.0449264
A0A034WPB2	Uncharacterized protein OS=Bactrocera dorsalis PE=4 SV=1 - [A0A034WPB2_BACDO]	30.32	17	17	35	653	68.7477	9.80322	1.02146	1.0143	1.03121	1.02232	0.0449332
A0A034VNX8	Peroxisomal membrane protein PEX14 OS=Bactrocera dorsalis GN=PEX14 PE=4 SV=1 - [A0A034VNX8_BACDO]	8.21	2	2	3	280	31.3871	6.44287	0.897595	0.938525	0.862067	0.899396	0.0449837
A0A034W247	Glutamyl-tRNA(Gln) amidotransferase subunit B, mitochondrial OS=Bactrocera dorsalis GN=GATB PE=3 SV=1 - [A0A034W247_BACDO]	5	3	3	3	520	58.0886	7.89893	1.13438	1.05938	1.12013	1.10463	0.0450732
A0A034V2V9	Protein ariadne-1 OS=Bactrocera dorsalis GN=ARI1 PE=4 SV=1 - [A0A034V2V9_BACDO]	2.19	1	1	1	503	58.8659	5.47803	1.05095	1.11159	1.11068	1.09107	0.0452626
A0A034VXQ2	Calumenin-A OS=Bactrocera dorsalis GN=CALUA PE=4 SV=1 - [A0A034VXQ2_BACDO]	10.42	2	3	4	336	38.878	4.67822	1.11655	1.11033	1.05217	1.09302	0.0453038
A0A034WEP8	Uncharacterized protein (Fragment) OS=Bactrocera dorsalis PE=4 SV=1 - [A0A034WEP8_BACDO]	19.85	15	15	18	1058	118.348	5.84619	1.03724	1.08371	1.0616	1.06085	0.0453415
A0A034W3Y6	RNA-binding protein 1 OS=Bactrocera dorsalis GN=RBP1 PE=4 SV=1 - [A0A034W3Y6_BACDO]	39.44	5	5	13	142	15.9939	11.3267	1.06293	1.12134	1.06858	1.08428	0.0454033
A0A034VJX9	Mitochondrial-processing peptidase subunit beta OS=Bactrocera dorsalis GN=MPPB PE=3 SV=1 - [A0A034VJX9_BACDO]	54.66	20	20	55	472	52.4335	6.26514	0.975895	0.944849	0.955497	0.958747	0.0454514
A0A034VK49	Proton-coupled amino acid transporter 1 OS=Bactrocera dorsalis GN=S36A1 PE=4 SV=1 - [A0A034VK49_BACDO]	2.82	1	1	1	461	50.8887	8.03076	1.10305	1.07282	1.15656	1.11081	0.045517
A0A034VHD5	THO complex subunit 1 OS=Bactrocera dorsalis GN=THOC1 PE=4 SV=1 - [A0A034VHD5_BACDO]	7.29	4	4	8	741	83.8022	4.88135	0.934736	0.946236	0.891115	0.924029	0.0455266
A0A034VXF6	Ras-related protein Rab-3 OS=Bactrocera dorsalis GN=RAB3 PE=3 SV=1 - [A0A034VXF6_BACDO]	15.91	2	3	6	220	24.8602	5.21143	0.862241	0.931522	0.918583	0.904115	0.0458415
A0A034VQK9	Leucine-rich repeats and immunoglobulin-like domains protein 3 OS=Bactrocera dorsalis GN=LRIG3 PE=4 SV=1 - [A0A034VQK9_BACDO]	2.59	2	2	3	850	94.7326	5.16064	0.851003	0.860408	0.933999	0.881803	0.0459136
A0A034W9T2	Hydroxymethylglutaryl-CoA synthase 1 OS=Bactrocera dorsalis GN=HMCS1 PE=4 SV=1 - [A0A034W9T2_BACDO]	2.83	1	1	1	460	51.2587	6.34131	0.807642	0.822403	0.915199	0.848415	0.0459446
A0A034W4R7	Alpha,alpha-trehalose-phosphate synthase (UDP-forming) A OS=Bactrocera dorsalis GN=TPSA PE=4 SV=1 - [A0A034W4R7_BACDO]	7.26	5	5	6	813	91.9392	6.99072	0.957434	0.907918	0.905059	0.92347	0.0459795
A0A034W163	Xanthine dehydrogenase (Fragment) OS=Bactrocera dorsalis GN=XDH PE=4 SV=1 - [A0A034W163_BACDO]	21.96	23	25	46	1298	143.807	6.53662	1.05368	1.06466	1.02803	1.04879	0.0460813
A0A034WGY9	Group XIIA secretory phospholipase A2 OS=Bactrocera dorsalis GN=PG12A PE=4 SV=1 - [A0A034WGY9_BACDO]	3.38	1	1	1	237	26.5819	7.84033	1.1593	1.07339	1.16402	1.13224	0.0462075
A0A034VZA2	Putative cytochrome P450 6u1 OS=Bactrocera dorsalis GN=CP6U1 PE=3 SV=1 - [A0A034VZA2_BACDO]	10.3	4	4	5	495	57.4165	8.74854	0.835092	0.866401	0.928643	0.876712	0.0463035
A0A034WMJ6	DnaJ-like protein subfamily B member 2 OS=Bactrocera dorsalis GN=DNJB2 PE=4 SV=1 - [A0A034WMJ6_BACDO]	10	2	2	2	250	28.4289	9.0708	1.04342	1.07824	1.09999	1.07388	0.046308
A0A034WQZ6	E3 ubiquitin-protein ligase RNF4 (Fragment) OS=Bactrocera dorsalis GN=RNF4 PE=4 SV=1 - [A0A034WQZ6_BACDO]	9.18	2	2	2	294	33.1831	5.46533	0.84098	0.923013	0.823478	0.86249	0.0463462
A0A034VCX0	Splicing factor 3A subunit 1 (Fragment) OS=Bactrocera dorsalis GN=SF3A1 PE=4 SV=1 - [A0A034VCX0_BACDO]	6.31	3	3	4	396	43.9856	8.22119	1.25062	1.16858	1.11414	1.17778	0.0463491
A0A034WSV2	Lamin-C OS=Bactrocera dorsalis GN=LAMC PE=4 SV=1 - [A0A034WSV2_BACDO]	64.31	38	42	98	622	70.0336	7.31299	1.02607	1.04414	1.05945	1.04322	0.0463992
A0A034V2B8	Sushi, von Willebrand factor type A, EGF and pentraxin domain-containing protein 1 (Fragment) OS=Bactrocera dorsalis GN=SVEP1 PE=4 SV=1 - [A0A034V2B8_BACDO]	5.03	3	3	3	954	103.989	5.93506	1.01951	1.03744	1.04522	1.03406	0.0464934
A0A034VQI8	Uncharacterized protein (Fragment) OS=Bactrocera dorsalis PE=4 SV=1 - [A0A034VQI8_BACDO]	12.45	5	5	5	683	72.1476	9.33447	1.09981	1.2208	1.15016	1.15692	0.0465396
A0A034W6Y8	Very-long-chain enoyl-CoA reductase OS=Bactrocera dorsalis GN=TECR PE=4 SV=1 - [A0A034W6Y8_BACDO]	22.26	7	7	16	301	34.1898	9.5542	1.05903	1.07305	1.03148	1.05452	0.0466804
A0A034VHC4	Spermatogenesis-associated protein 20 OS=Bactrocera dorsalis GN=SPT20 PE=4 SV=1 - [A0A034VHC4_BACDO]	11.01	5	5	6	645	73.4748	6.1001	1.08717	1.06867	1.03757	1.06447	0.0468819
A0A034WF18	Proteasome subunit beta type OS=Bactrocera dorsalis GN=PSB6 PE=3 SV=1 - [A0A034WF18_BACDO]	27.4	5	5	9	219	23.7527	5.41455	0.96887	0.955137	0.980008	0.968005	0.0470013
A0A034WE31	Ras-like GTP-binding protein Rho1 (Fragment) OS=Bactrocera dorsalis GN=RHO1 PE=3 SV=1 - [A0A034WE31_BACDO]	52.54	7	7	15	118	13.332	8.68994	1.07067	1.16401	1.12671	1.12046	0.0471412
A0A034WPL3	Ankyrin-2 (Fragment) OS=Bactrocera dorsalis GN=ANK2 PE=4 SV=1 - [A0A034WPL3_BACDO]	34.81	49	55	87	1890	208.083	6.81494	1.0173	1.03442	1.01962	1.02378	0.0472237
A0A034WJ11	Microsomal glutathione S-transferase 1 OS=Bactrocera dorsalis GN=MGST1 PE=4 SV=1 - [A0A034WJ11_BACDO]	17.76	2	2	6	152	17.5956	9.36377	0.909154	0.960946	0.919851	0.929984	0.0472605
A0A034V1Q7	Vacuolar protein sorting-associated protein 13C OS=Bactrocera dorsalis GN=VP13C PE=4 SV=1 - [A0A034V1Q7_BACDO]	21.27	13	13	24	790	88.4872	8.82178	0.978039	0.987694	0.971396	0.979043	0.0473797
A0A034W4S9	Stromal membrane-associated protein 2 OS=Bactrocera dorsalis GN=SMAP2 PE=4 SV=1 - [A0A034W4S9_BACDO]	2.24	1	1	1	535	56.8954	8.83643	1.24436	1.10878	1.24189	1.19834	0.0473908
A0A034WPP9	26S proteasome non-ATPase regulatory subunit 7 OS=Bactrocera dorsalis GN=PSD7 PE=4 SV=1 - [A0A034WPP9_BACDO]	39.3	9	9	16	341	38.5278	6.48096	0.896897	0.937803	0.950497	0.928399	0.047413
A0A034W8Q0	Solute carrier family 25 member 35 OS=Bactrocera dorsalis GN=S2535 PE=3 SV=1 - [A0A034W8Q0_BACDO]	3.62	1	1	1	304	33.0419	9.68604	1.24188	1.14398	1.11689	1.16758	0.0476739
A0A034V423	Uncharacterized protein (Fragment) OS=Bactrocera dorsalis PE=4 SV=1 - [A0A034V423_BACDO]	2.75	7	7	8	3019	334.136	4.76709	1.06307	1.04249	1.09445	1.06667	0.0477023
A0A034WS11	Heme oxygenase 1 OS=Bactrocera dorsalis GN=HMOX1 PE=4 SV=1 - [A0A034WS11_BACDO]	22.68	6	6	6	291	33.6143	6.41748	1.12852	1.05548	1.11832	1.10077	0.0477136
A0A034VAQ4	C-myc promoter-binding protein OS=Bactrocera dorsalis GN=MYCPP PE=4 SV=1 - [A0A034VAQ4_BACDO]	6.89	9	9	11	1669	186.484	6.66846	0.918604	0.87935	0.946005	0.914653	0.0477183
A0A034V7Q2	Protein yellow (Fragment) OS=Bactrocera dorsalis GN=YELL PE=4 SV=1 - [A0A034V7Q2_BACDO]	15.71	3	3	4	261	29.6831	5.30029	0.88902	0.918448	0.82411	0.877193	0.0478301
A0A034W7J0	Uncharacterized protein OS=Bactrocera dorsalis PE=4 SV=1 - [A0A034W7J0_BACDO]	0.98	1	1	1	614	67.8362	7.2251	1.23408	1.1805	1.10005	1.17154	0.0478814
A0A034VMZ0	Transcriptional activator protein Pur-alpha OS=Bactrocera dorsalis GN=PURA PE=4 SV=1 - [A0A034VMZ0_BACDO]	50.18	12	12	21	279	31.3995	8.30908	1.06098	1.0593	1.1132	1.07783	0.0480057
A0A034WTY8	Nuclear factor NF-kappa-B p110 subunit OS=Bactrocera dorsalis GN=NFKB1 PE=4 SV=1 - [A0A034WTY8_BACDO]	6.12	4	4	4	1013	114.612	6.53662	0.956451	0.916989	0.955451	0.942964	0.0481576
A0A034W481	Glutaredoxin-C4 OS=Bactrocera dorsalis GN=GRXC4 PE=4 SV=1 - [A0A034W481_BACDO]	41.88	5	5	8	117	12.9917	9.0708	0.956708	0.901517	0.903221	0.920482	0.0482015
A0A034W0U3	40S ribosomal protein S19a (Fragment) OS=Bactrocera dorsalis GN=RS19A PE=4 SV=1 - [A0A034W0U3_BACDO]	58.9	14	14	33	163	18.1119	10.4331	0.964283	0.959505	0.982809	0.968866	0.0483553
A0A034W3T2	Serine/threonine-protein phosphatase 5 OS=Bactrocera dorsalis GN=PPP5 PE=4 SV=1 - [A0A034W3T2_BACDO]	26.47	13	13	16	544	61.577	6.31592	1.07337	1.0536	1.03159	1.05285	0.0483725
A0A034W6M7	DNA ligase OS=Bactrocera dorsalis GN=DNLI1 PE=3 SV=1 - [A0A034W6M7_BACDO]	1.45	1	1	1	828	93.3606	7.97217	0.984376	0.963048	0.968155	0.97186	0.0484405
A0A034WLT8	Angiotensin-converting enzyme OS=Bactrocera dorsalis GN=ACE PE=3 SV=1 - [A0A034WLT8_BACDO]	3.09	1	1	1	388	45.2645	6.84424	0.945769	0.881354	0.924623	0.917249	0.0486804
A0A034WLJ4	Ubiquitin-conjugating enzyme E2 G1 OS=Bactrocera dorsalis GN=UB2G1 PE=3 SV=1 - [A0A034WLJ4_BACDO]	26.19	4	4	5	168	19.3498	5.2876	0.896915	0.945335	0.945714	0.929321	0.0487458
A0A034VEH7	Prefoldin subunit 4 OS=Bactrocera dorsalis GN=PFD4 PE=3 SV=1 - [A0A034VEH7_BACDO]	12.41	2	2	4	137	15.8089	4.79248	1.05305	1.11206	1.12533	1.09681	0.0488194
A0A034WHJ6	Cap-specific mRNA (Nucleoside-2'-O-)-methyltransferase 1 OS=Bactrocera dorsalis GN=MTR1 PE=4 SV=1 - [A0A034WHJ6_BACDO]	1.8	1	1	2	779	90.5533	7.98682	0.950949	0.892613	0.931932	0.925165	0.0488557
A0A034VEJ7	UPF0483 protein CG5412 OS=Bactrocera dorsalis GN=U483 PE=4 SV=1 - [A0A034VEJ7_BACDO]	9.93	1	1	1	272	29.906	6.22705	1.02594	1.04003	1.01805	1.02801	0.0488795
A0A034VCU9	Neural/ectodermal development factor IMP-L2 OS=Bactrocera dorsalis GN=IMPL2 PE=4 SV=1 - [A0A034VCU9_BACDO]	4.89	1	1	1	266	29.7223	6.53662	0.825669	0.924812	0.875571	0.875351	0.0488867
A0A034W3F3	Syntaxin-5 OS=Bactrocera dorsalis GN=STX5 PE=4 SV=1 - [A0A034W3F3_BACDO]	7.66	3	3	3	496	55.7751	6.30322	1.02734	1.01812	1.04088	1.02878	0.0489039
A0A034VUA6	26S proteasome non-ATPase regulatory subunit 1 OS=Bactrocera dorsalis GN=PSMD1 PE=4 SV=1 - [A0A034VUA6_BACDO]	24.48	21	21	39	1017	112.696	5.41455	0.991012	0.988836	0.995313	0.99172	0.0489712
A0A034W8X6	Heat shock protein 23 OS=Bactrocera dorsalis GN=HSP23 PE=3 SV=1 - [A0A034W8X6_BACDO]	6.56	3	3	3	244	28.1295	5.74463	0.887189	0.952624	0.903423	0.914412	0.0489808
A0A034WP86	Uncharacterized protein OS=Bactrocera dorsalis PE=4 SV=1 - [A0A034WP86_BACDO]	5.25	3	3	4	514	57.145	8.104	0.94403	0.894356	0.866794	0.901727	0.0490238
A0A034VRL9	H/ACA ribonucleoprotein complex subunit 4 (Fragment) OS=Bactrocera dorsalis GN=DKC1 PE=4 SV=1 - [A0A034VRL9_BACDO]	7.5	4	4	8	547	61.8058	9.51025	0.96112	0.968017	0.933474	0.954204	0.0492259
A0A034WIG7	GTP-binding protein Rheb-like protein OS=Bactrocera dorsalis GN=RHEB PE=4 SV=1 - [A0A034WIG7_BACDO]	17.03	3	3	4	182	20.6854	5.24951	0.904667	0.954086	0.944414	0.934389	0.0492268
A0A034W483	Uncharacterized protein OS=Bactrocera dorsalis PE=4 SV=1 - [A0A034W483_BACDO]	13.79	7	7	12	609	67.5813	8.22119	1.0677	1.04674	1.10439	1.07294	0.0494255
A0A034VRU8	Acyl-CoA synthetase family member 2, mitochondrial (Fragment) OS=Bactrocera dorsalis GN=ACSF2 PE=4 SV=1 - [A0A034VRU8_BACDO]	29.52	14	14	22	559	61.9142	6.63916	1.04836	1.02084	1.04698	1.03873	0.0495056
A0A034VTR0	Diphosphoinositol polyphosphate phosphohydrolase 2 OS=Bactrocera dorsalis GN=NUDT4 PE=3 SV=1 - [A0A034VTR0_BACDO]	26.38	3	3	4	163	18.4333	7.02002	1.02499	1.05005	1.05995	1.045	0.049516
A0A034W5L9	Translation initiation factor IF-2, mitochondrial (Fragment) OS=Bactrocera dorsalis GN=IF2M PE=4 SV=1 - [A0A034W5L9_BACDO]	2.81	1	1	1	533	58.5726	6.30322	1.03074	1.01716	1.04074	1.02955	0.049552
A0A034V5I2	Muscle M-line assembly protein unc-89 (Fragment) OS=Bactrocera dorsalis GN=UNC89 PE=4 SV=1 - [A0A034V5I2_BACDO]	9	14	14	16	1922	213.387	6.29053	1.05489	1.12358	1.08098	1.08648	0.0496241
A0A034W6C8	Rhomboid-like protein OS=Bactrocera dorsalis GN=RHOM PE=3 SV=1 - [A0A034W6C8_BACDO]	11.81	5	5	8	415	47.1929	6.30322	0.851891	0.924481	0.818272	0.864881	0.0498137
A0A034VNN4	Serine protease snake (Fragment) OS=Bactrocera dorsalis GN=SNAK PE=3 SV=1 - [A0A034VNN4_BACDO]	2.96	1	1	2	371	41.0174	7.48877	1.09541	1.05052	1.12124	1.08906	0.0498347
A0A034W2C8	G-protein-signaling modulator 2 (Fragment) OS=Bactrocera dorsalis GN=GPSM2 PE=4 SV=1 - [A0A034W2C8_BACDO]	9.44	3	3	3	360	38	7.50342	0.912865	0.960564	0.944996	0.939475	0.0498456
A0A034W6B7	Protein VAC14-like protein OS=Bactrocera dorsalis GN=VAC14 PE=4 SV=1 - [A0A034W6B7_BACDO]	8.63	5	5	7	684	77.9508	6.82959	0.907424	0.961381	0.917455	0.928753	0.0500559
A0A034VU78	E3 ubiquitin-protein ligase hyd (Fragment) OS=Bactrocera dorsalis GN=HYD PE=4 SV=1 - [A0A034VU78_BACDO]	4.2	1	2	2	429	47.9212	5.94775	0.726705	0.880175	0.720944	0.775941	0.0501228
A0A034WMU4	Proteasome assembly chaperone 2 OS=Bactrocera dorsalis GN=PSMG2 PE=4 SV=1 - [A0A034WMU4_BACDO]	19.42	4	4	4	242	27.3973	7.35693	0.924146	0.958421	0.900406	0.927658	0.0501433
A0A034VGB9	Uncharacterized protein OS=Bactrocera dorsalis PE=4 SV=1 - [A0A034VGB9_BACDO]	0.77	1	1	1	1042	112.152	9.39307	1.07614	1.18041	1.16923	1.14193	0.0501863
A0A034VBX9	60S acidic ribosomal protein P0 OS=Bactrocera dorsalis GN=RLA0 PE=3 SV=1 - [A0A034VBX9_BACDO]	50.47	12	12	44	317	33.8288	6.82959	0.973734	0.989001	0.980334	0.981023	0.050215
A0A034WY81	Membrane alanyl aminopeptidase OS=Bactrocera dorsalis GN=AMPM PE=4 SV=1 - [A0A034WY81_BACDO]	1.18	1	1	1	935	106.186	5.2749	1.20001	1.41615	1.23947	1.28521	0.0502314
A0A034VIW0	Tropomodulin (Fragment) OS=Bactrocera dorsalis GN=TMOD PE=4 SV=1 - [A0A034VIW0_BACDO]	36.86	11	11	16	369	41.4404	4.98291	1.05115	1.09893	1.05232	1.06747	0.050313
A0A034WMT6	Purple acid phosphatase (Fragment) OS=Bactrocera dorsalis GN=PAPL PE=3 SV=1 - [A0A034WMT6_BACDO]	3.19	1	1	1	407	47.0078	6.48096	0.779461	0.73901	0.892182	0.803551	0.0503462
A0A034V7I6	ATP synthase subunit beta (Fragment) OS=Bactrocera dorsalis GN=ATPB PE=3 SV=1 - [A0A034V7I6_BACDO]	71.37	1	29	277	517	55.6363	5.42725	0.848979	0.936886	0.886825	0.890897	0.0503699
A0A034WRA0	Proteasome subunit beta type OS=Bactrocera dorsalis GN=PSB3 PE=3 SV=1 - [A0A034WRA0_BACDO]	34.63	4	4	12	205	23.2426	5.43994	0.817314	0.8738	0.921696	0.870937	0.0505273
A0A034VFR3	Cyclin-Y OS=Bactrocera dorsalis GN=CCNY PE=3 SV=1 - [A0A034VFR3_BACDO]	3.22	1	1	1	373	42.039	6.66846	1.15819	1.06813	1.15764	1.12799	0.0505655
A0A034VUY2	Armadillo segment polarity protein OS=Bactrocera dorsalis GN=ARM PE=4 SV=1 - [A0A034VUY2_BACDO]	17.11	11	11	14	824	89.6892	5.52881	1.08158	1.0336	1.06739	1.06086	0.0505665
A0A034WHD4	Cuticle protein 1 OS=Bactrocera dorsalis GN=CU01 PE=4 SV=1 - [A0A034WHD4_BACDO]	11.11	1	1	1	162	17.1041	7.38623	1.24241	1.19544	1.41394	1.28393	0.0505836
A0A034WNU4	H/ACA ribonucleoprotein complex subunit 2-like protein OS=Bactrocera dorsalis GN=NHP2 PE=4 SV=1 - [A0A034WNU4_BACDO]	23.27	3	3	3	159	17.7302	8.60205	0.833411	0.911249	0.914815	0.886492	0.0506313
A0A034VJA2	cAMP-dependent protein kinase catalytic subunit (Fragment) OS=Bactrocera dorsalis GN=KAPC PE=4 SV=1 - [A0A034VJA2_BACDO]	35.78	12	12	21	341	39.6015	8.29443	1.06057	1.13771	1.1429	1.11373	0.050659
A0A034WJ78	ATP-dependent RNA helicase bel OS=Bactrocera dorsalis GN=DDX3 PE=3 SV=1 - [A0A034WJ78_BACDO]	31.44	18	20	28	776	84.0089	7.97217	0.921853	0.944722	0.966958	0.944511	0.0508968
A0A034VZD8	Uncharacterized protein OS=Bactrocera dorsalis PE=4 SV=1 - [A0A034VZD8_BACDO]	11.97	4	4	5	309	34.2482	9.68604	0.856385	0.93777	0.854116	0.882757	0.0509049
A0A034WHL3	UDP-glucose 6-dehydrogenase (Fragment) OS=Bactrocera dorsalis GN=UGDH PE=4 SV=1 - [A0A034WHL3_BACDO]	24.93	7	7	11	341	38.3747	6.39209	1.02853	1.06953	1.05668	1.05158	0.0509286
A0A034W1F3	TBC1 domain family member 10A OS=Bactrocera dorsalis GN=TB10A PE=4 SV=1 - [A0A034W1F3_BACDO]	2.13	1	1	1	376	43.0422	8.95361	1.25408	1.17592	1.10821	1.1794	0.0510011
A0A034VV77	Integral membrane protein GPR155 OS=Bactrocera dorsalis GN=GP155 PE=4 SV=1 - [A0A034VV77_BACDO]	7.88	5	5	5	964	106.587	6.65381	1.14399	1.11859	1.24967	1.17075	0.0510557
A0A034VQT4	DNA topoisomerase 1 OS=Bactrocera dorsalis GN=TOP1 PE=4 SV=1 - [A0A034VQT4_BACDO]	9.3	5	6	8	1000	115.656	8.44092	1.05612	1.02302	1.0445	1.04121	0.0511258
A0A034VLY2	Thioredoxin domain-containing protein 15 OS=Bactrocera dorsalis GN=TXD15 PE=4 SV=1 - [A0A034VLY2_BACDO]	11.69	3	3	4	308	34.755	8.11865	1.03745	1.06765	1.03318	1.04609	0.0511775
A0A034VSD1	Exocyst complex component 2 OS=Bactrocera dorsalis GN=EXOC2 PE=4 SV=1 - [A0A034VSD1_BACDO]	3.01	2	2	2	896	101.299	5.45264	0.901906	0.917534	0.959882	0.926441	0.0512099
A0A034W6D9	Alpha-tocopherol transfer-like protein OS=Bactrocera dorsalis GN=TTPAL PE=4 SV=1 - [A0A034W6D9_BACDO]	53.87	17	17	80	297	34.7844	6.68311	1.04361	1.05656	1.02326	1.04114	0.0512709
A0A034VZT6	Embryonic polarity protein dorsal OS=Bactrocera dorsalis GN=DORS PE=4 SV=1 - [A0A034VZT6_BACDO]	7.79	2	6	7	989	110.044	5.99854	0.832013	0.891693	0.926155	0.883287	0.0512822
A0A034W8Q3	Adenylyltransferase and sulfurtransferase MOCS3 1 (Fragment) OS=Bactrocera dorsalis GN=MOC31 PE=4 SV=1 - [A0A034W8Q3_BACDO]	3.65	1	1	1	192	21.4082	5.97314	1.05958	1.10016	1.04633	1.06869	0.0513286
A0A034VFY5	Ras-related protein Rab-6A OS=Bactrocera dorsalis GN=RAB6A PE=3 SV=1 - [A0A034VFY5_BACDO]	22.6	2	3	7	208	23.4657	5.36377	1.05387	1.12356	1.08066	1.08603	0.0514052
A0A034W1G0	O-acyltransferase OS=Bactrocera dorsalis GN=DGAT1 PE=3 SV=1 - [A0A034W1G0_BACDO]	4.9	2	2	2	551	64.1881	9.05615	0.845846	0.82998	0.93003	0.868619	0.0515575
A0A0G2UMR0	Chemosensory protein 3 OS=Bactrocera dorsalis GN=CSP3 PE=2 SV=1 - [A0A0G2UMR0_BACDO]	57.05	6	8	45	156	17.3318	5.90967	1.1481	1.0607	1.13294	1.11391	0.0517149
A0A034V2R3	Neurogenic locus Notch protein (Fragment) OS=Bactrocera dorsalis GN=NOTCH PE=4 SV=1 - [A0A034V2R3_BACDO]	7.18	3	3	3	682	71.8295	5.35107	1.08686	1.20932	1.15221	1.14946	0.0517222
A0A034WV44	Polyubiquitin-B (Fragment) OS=Bactrocera dorsalis GN=UBB PE=4 SV=1 - [A0A034WV44_BACDO]	82.16	3	9	73	185	20.8002	7.40088	1.13818	1.14176	1.05964	1.11319	0.0517289
A0A034VRN0	Glutamine synthetase OS=Bactrocera dorsalis GN=GLNA2 PE=3 SV=1 - [A0A034VRN0_BACDO]	46.88	21	22	117	369	41.5422	5.75732	1.05976	1.02428	1.04889	1.04431	0.051802
A0A034WP28	Mannose-P-dolichol utilization defect 1 protein-like protein OS=Bactrocera dorsalis GN=MPU1 PE=4 SV=1 - [A0A034WP28_BACDO]	7.28	2	2	4	261	28.223	9.23193	1.17762	1.21644	1.08788	1.16065	0.0518307
A0A034W453	Zinc finger FYVE domain-containing protein 1 OS=Bactrocera dorsalis GN=ZFYV1 PE=4 SV=1 - [A0A034W453_BACDO]	1.21	1	1	1	746	82.2337	7.72314	0.881537	0.951701	0.907925	0.913721	0.0518985
A0A034VE32	ATP-dependent RNA helicase DHX8 OS=Bactrocera dorsalis GN=DHX8 PE=4 SV=1 - [A0A034VE32_BACDO]	1.75	1	2	2	1373	156.812	9.05615	0.931506	0.831137	0.859581	0.874075	0.0519111
A0A034W753	Zinc finger matrin-type protein 3 OS=Bactrocera dorsalis GN=ZMAT3 PE=4 SV=1 - [A0A034W753_BACDO]	4.36	2	2	2	413	46.0341	8.74854	1.2776	1.11263	1.23637	1.20887	0.0519733
A0A034VP24	Syndecan OS=Bactrocera dorsalis GN=SDC PE=3 SV=1 - [A0A034VP24_BACDO]	2.23	1	1	1	493	52.102	4.43701	1.12099	1.05026	1.11502	1.09542	0.0519832
A0A034V2Q8	Piezo-type mechanosensitive ion channel component OS=Bactrocera dorsalis GN=PIEZ2 PE=3 SV=1 - [A0A034V2Q8_BACDO]	4.69	9	9	12	2367	272.25	8.41162	0.928263	0.969893	0.949964	0.949373	0.052022
A0A034VQ17	WW domain-containing adapter protein with coiled-coil OS=Bactrocera dorsalis GN=WAC PE=4 SV=1 - [A0A034VQ17_BACDO]	1.29	1	1	1	853	92.5843	8.89502	0.957751	0.918853	0.958351	0.944985	0.0520505
A0A034WE71	SWI/SNF-related matrix-associated actin-dependent regulator of chromatin subfamily E member 1 OS=Bactrocera dorsalis GN=SMCE1 PE=4 SV=1 - [A0A034WE71_BACDO]	2.44	2	2	3	696	75.5224	8.22119	1.10888	1.04431	1.09622	1.08314	0.0520892
A0A034WRI8	Chondroitin proteoglycan 2 OS=Bactrocera dorsalis GN=CPG2 PE=4 SV=1 - [A0A034WRI8_BACDO]	9.55	2	2	2	220	24.9923	4.80518	1.07058	1.17244	1.12881	1.12394	0.052261
A0A034W3B8	ATP-binding cassette sub-family F member 3 OS=Bactrocera dorsalis GN=ABCF3 PE=3 SV=1 - [A0A034W3B8_BACDO]	16.24	8	8	11	708	79.4424	6.66846	0.971338	0.947089	0.92982	0.949416	0.0522639
A0A034VPY1	39S ribosomal protein L4, mitochondrial OS=Bactrocera dorsalis GN=RM04 PE=4 SV=1 - [A0A034VPY1_BACDO]	5.44	1	1	2	294	33.5416	9.51025	0.899936	0.765089	0.842821	0.835949	0.0523291
A0A034W3L0	Ankyrin repeat and KH domain-containing protein mask (Fragment) OS=Bactrocera dorsalis GN=ANKHM PE=4 SV=1 - [A0A034W3L0_BACDO]	6.9	3	3	5	507	54.6912	8.26514	0.979017	0.953475	0.97181	0.968101	0.0523839
A0A034WQS2	Protein yellow OS=Bactrocera dorsalis GN=YELL PE=4 SV=1 - [A0A034WQS2_BACDO]	4.92	2	2	2	528	59.6438	5.89697	1.17823	1.08433	1.20896	1.15717	0.0524446
A0A034UZT9	Uncharacterized protein (Fragment) OS=Bactrocera dorsalis PE=4 SV=1 - [A0A034UZT9_BACDO]	0.62	1	1	1	3243	353.438	4.52588	1.32545	1.23256	1.13465	1.23089	0.052479
A0A034WJV9	Nuclear receptor coactivator 5 OS=Bactrocera dorsalis GN=NCOA5 PE=4 SV=1 - [A0A034WJV9_BACDO]	13.55	5	5	7	391	44.0276	7.09326	1.07237	1.04371	1.03264	1.04957	0.0525842
A0A034VVZ8	Pleckstrin homology domain-containing family F member 2 OS=Bactrocera dorsalis GN=PKHF2 PE=4 SV=1 - [A0A034VVZ8_BACDO]	9.3	2	2	2	301	32.9003	8.25049	0.795205	0.850696	0.915956	0.853952	0.052624
A0A034VF77	Fatty-acid amide hydrolase 2 OS=Bactrocera dorsalis GN=FAAH2 PE=4 SV=1 - [A0A034VF77_BACDO]	33.4	15	15	34	527	58.0104	8.17725	0.935401	0.942603	0.881997	0.92	0.0526256
A0A034W0J4	Nucleoporin Ndc1 (Fragment) OS=Bactrocera dorsalis GN=NDC1 PE=4 SV=1 - [A0A034W0J4_BACDO]	5.29	2	2	3	529	60.4818	8.5874	1.09225	1.08606	1.03773	1.07201	0.052777
A0A034VDM6	Protein boule OS=Bactrocera dorsalis GN=BOULE PE=4 SV=1 - [A0A034VDM6_BACDO]	10.75	2	2	2	186	20.0761	7.92822	1.06274	1.04514	1.10175	1.06988	0.05281
A0A034VUA1	Putative succinate dehydrogenase (Ubiquinone) cytochrome b small subunit, mitochondrial OS=Bactrocera dorsalis GN=DHSD PE=4 SV=1 - [A0A034VUA1_BACDO]	7.57	1	1	6	185	19.4477	9.89111	1.14875	1.06051	1.11071	1.10666	0.0528857
A0A034VQS9	Mobility group protein 1A OS=Bactrocera dorsalis GN=HMG1A PE=4 SV=1 - [A0A034VQS9_BACDO]	8.85	2	2	2	113	12.6403	8.23584	1.04898	1.11915	1.11325	1.09379	0.0528884
A0A034WA26	Protein real-time OS=Bactrocera dorsalis GN=RETM PE=4 SV=1 - [A0A034WA26_BACDO]	5.25	3	3	4	667	76.7324	6.56592	0.798246	0.910693	0.875484	0.861474	0.0529449
A0A034W4N4	Acyl carrier protein OS=Bactrocera dorsalis GN=ACPM PE=3 SV=1 - [A0A034W4N4_BACDO]	17.33	3	3	6	150	16.7935	5.60498	1.09828	1.15228	1.06563	1.1054	0.0529462
A0A034VP89	Beta-hexosaminidase OS=Bactrocera dorsalis GN=HEXC PE=3 SV=1 - [A0A034VP89_BACDO]	2.81	1	1	1	605	69.247	5.46533	0.88665	0.793327	0.900056	0.860011	0.0529656
A0A034VUH7	Sorting nexin-6 OS=Bactrocera dorsalis GN=SNX6 PE=4 SV=1 - [A0A034VUH7_BACDO]	28.09	1	12	15	509	57.6641	6.84424	1.16997	1.12001	1.27302	1.18767	0.0530752
A0A034VNM4	Band 4.1-like protein 5 (Fragment) OS=Bactrocera dorsalis GN=E41L5 PE=4 SV=1 - [A0A034VNM4_BACDO]	4.62	3	3	3	693	76.6479	8.74854	1.06322	1.05713	1.02555	1.04863	0.0530883
A0A034VAN9	Uncharacterized protein (Fragment) OS=Bactrocera dorsalis PE=4 SV=1 - [A0A034VAN9_BACDO]	3.67	1	1	1	327	34.5945	5.92236	0.862817	0.83659	0.934713	0.87804	0.0532589
A0A034W4I6	Uncharacterized protein OS=Bactrocera dorsalis PE=4 SV=1 - [A0A034W4I6_BACDO]	21.19	6	6	7	335	39.087	4.65283	0.876672	0.943465	0.858796	0.892978	0.0533639
A0A034WFN1	Angio-associated migratory cell protein OS=Bactrocera dorsalis GN=AAMP PE=4 SV=1 - [A0A034WFN1_BACDO]	3.07	1	1	1	424	47.1235	4.67822	1.08562	1.03491	1.06199	1.06084	0.0533845
A0A034VZL3	Putative serine hydrolase OS=Bactrocera dorsalis GN=KRAK PE=4 SV=1 - [A0A034VZL3_BACDO]	13.65	3	3	3	337	37.7311	6.78564	0.791028	0.892921	0.892919	0.858956	0.053386
A0A034VRL8	28S ribosomal protein S9, mitochondrial OS=Bactrocera dorsalis GN=RT09 PE=4 SV=1 - [A0A034VRL8_BACDO]	12.47	3	3	3	369	42.3314	5.73193	1.03766	1.09296	1.08619	1.07227	0.0534393
A0A034VEZ1	Glutamate synthase (NADH), amyloplastic OS=Bactrocera dorsalis GN=GLSN PE=4 SV=1 - [A0A034VEZ1_BACDO]	39.56	64	64	113	2093	230.781	6.80029	1.01421	1.03449	1.02416	1.02429	0.053511
A0A034W3Q0	AP-2 complex subunit sigma OS=Bactrocera dorsalis GN=AP2S1 PE=4 SV=1 - [A0A034W3Q0_BACDO]	7.04	1	1	2	142	16.9666	6.17627	0.956689	0.910984	0.891106	0.919593	0.0536561
A0A034WWI9	Chemosensory protein 2 OS=Bactrocera dorsalis GN=PEB3 PE=2 SV=1 - [A0A034WWI9_BACDO]	46.46	8	8	28	127	14.6926	8.08936	1.26291	1.10527	1.23518	1.20112	0.0537053
A0A034V1C0	Flexible cuticle protein 12 (Fragment) OS=Bactrocera dorsalis GN=CU12 PE=4 SV=1 - [A0A034V1C0_BACDO]	12	1	1	1	100	10.8352	4.24658	1.1763	1.35494	1.44341	1.32488	0.0537937
A0A034WFT9	Regulator OS=Bactrocera dorsalis GN=RGA PE=4 SV=1 - [A0A034WFT9_BACDO]	2.81	1	1	1	463	48.9548	5.69385	0.744932	0.785257	0.898719	0.809636	0.0538093
A0A034WK42	Rab3 GTPase-activating protein catalytic subunit OS=Bactrocera dorsalis GN=RB3GP PE=4 SV=1 - [A0A034WK42_BACDO]	6.37	2	2	3	267	30.5968	5.41455	0.822814	0.870143	0.928383	0.87378	0.0538234
A0A034VC07	Thioredoxin reductase 1, mitochondrial OS=Bactrocera dorsalis GN=TRXR1 PE=3 SV=1 - [A0A034VC07_BACDO]	64.5	22	22	87	493	53.4165	7.02002	0.979435	0.959317	0.948253	0.962335	0.0540082
A0A034V353	Putative U5 small nuclear ribonucleoprotein 200 kDa helicase (Fragment) OS=Bactrocera dorsalis GN=U520 PE=4 SV=1 - [A0A034V353_BACDO]	7.76	3	3	3	567	64.8296	5.23682	0.948412	0.932931	0.885837	0.922393	0.0540641
A0A034WQI7	NAD-dependent protein deacetylase sirtuin-4 OS=Bactrocera dorsalis GN=SIRT4 PE=3 SV=1 - [A0A034WQI7_BACDO]	10.46	3	3	3	306	34.7689	8.67529	1.02374	1.04841	1.05994	1.04403	0.0540662
A0A034V085	Proteasome-associated protein ECM29-like protein OS=Bactrocera dorsalis GN=ECM29 PE=4 SV=1 - [A0A034V085_BACDO]	10.53	17	17	22	1889	211.952	6.81494	0.92515	0.9642	0.909531	0.93296	0.0540838
A0A034W7Z9	Tyrosine-protein phosphatase Lar (Fragment) OS=Bactrocera dorsalis GN=LAR PE=4 SV=1 - [A0A034W7Z9_BACDO]	1.88	1	1	1	691	75.7018	7.31299	1.07427	1.10209	1.16823	1.11486	0.0541228
A0A034W5U9	Estradiol 17-beta-dehydrogenase 11 OS=Bactrocera dorsalis GN=DHB11 PE=3 SV=1 - [A0A034W5U9_BACDO]	10.07	3	5	8	407	44.3642	7.51807	0.917847	0.954028	0.961527	0.944467	0.0542163
A0A034W5N8	Zinc finger RNA-binding protein 2 (Fragment) OS=Bactrocera dorsalis GN=ZFR2 PE=4 SV=1 - [A0A034W5N8_BACDO]	4.55	1	1	3	264	27.042	9.62744	0.793866	0.796189	0.915256	0.835104	0.0543156
A0A034VVI1	Protein transport protein Sec31A OS=Bactrocera dorsalis GN=SC31A PE=4 SV=1 - [A0A034VVI1_BACDO]	13.22	14	14	21	1278	140.544	6.07471	1.01575	1.01062	1.02481	1.01706	0.0543506
A0A034VIS1	Protein Vhl OS=Bactrocera dorsalis GN=VHL PE=4 SV=1 - [A0A034VIS1_BACDO]	6.77	1	1	1	192	23.0938	9.26123	0.955951	0.905348	0.946877	0.936059	0.0545381
A0A034WP89	Putative elongation factor 1-delta OS=Bactrocera dorsalis GN=EF1D PE=3 SV=1 - [A0A034WP89_BACDO]	48.15	1	9	13	243	26.7246	4.65283	1.10651	1.06675	1.16032	1.11119	0.054627
A0A034WAT0	ATPase family AAA domain-containing protein 1-A OS=Bactrocera dorsalis GN=ATD1A PE=3 SV=1 - [A0A034WAT0_BACDO]	10.1	3	3	3	386	43.5213	8.1333	0.86974	0.947796	0.904864	0.907467	0.0546622
A0A034W0U4	U1 small nuclear ribonucleoprotein A OS=Bactrocera dorsalis GN=SNRPA PE=4 SV=1 - [A0A034W0U4_BACDO]	12.96	3	3	4	216	24.6	9.75928	1.07979	1.13904	1.0634	1.09408	0.0547724
A0A034WQX9	Leucine-rich repeat-containing protein 59 OS=Bactrocera dorsalis GN=LRC59 PE=4 SV=1 - [A0A034WQX9_BACDO]	22.01	5	5	7	318	35.8592	9.51025	1.08119	1.04019	1.04227	1.05455	0.0548933
A0A034WDC5	Aconitate hydratase OS=Bactrocera dorsalis GN=ACOC PE=3 SV=1 - [A0A034WDC5_BACDO]	40.65	28	28	48	898	98.6615	6.07471	1.01115	1.00473	1.00709	1.00766	0.0549078
A0A034UZ34	Coiled-coil domain-containing protein 25 OS=Bactrocera dorsalis GN=CCD25 PE=4 SV=1 - [A0A034UZ34_BACDO]	7.21	1	1	1	208	24.8034	6.32861	1.05166	1.07975	1.03353	1.05498	0.0549284
A0A034WG17	Protein dachsous (Fragment) OS=Bactrocera dorsalis GN=DS PE=4 SV=1 - [A0A034WG17_BACDO]	1.82	1	1	1	1261	136.541	4.98291	0.771891	0.860906	0.66203	0.764942	0.0549807
A0A034VKV7	Vacuolar protein sorting-associated protein 4B OS=Bactrocera dorsalis GN=VPS4B PE=3 SV=1 - [A0A034VKV7_BACDO]	26.59	12	12	16	440	49.1675	6.82959	0.967982	0.974263	0.943678	0.961974	0.0552183
A0A034W599	Peptidyl-prolyl cis-trans isomerase 1 OS=Bactrocera dorsalis GN=CYP1 PE=4 SV=1 - [A0A034W599_BACDO]	5.7	2	5	6	965	112.715	9.15869	0.874678	0.939097	0.933785	0.915853	0.055251
K9LFQ6	Glutathione-s-transferase epsilon class 4 OS=Bactrocera dorsalis PE=2 SV=1 - [K9LFQ6_BACDO]	31.67	1	6	7	221	25.151	7.48877	0.693297	0.778702	0.877481	0.78316	0.0552819
A0A034V096	Protein Dr1 OS=Bactrocera dorsalis GN=NC2B PE=4 SV=1 - [A0A034V096_BACDO]	7.03	1	1	1	185	21.1663	4.66553	0.826904	0.843425	0.67492	0.78175	0.0554058
A0A034VVP8	Serpin B9 OS=Bactrocera dorsalis GN=SPB9 PE=3 SV=1 - [A0A034VVP8_BACDO]	6.15	3	3	4	504	56.6801	9.18799	0.858132	0.942235	0.858847	0.886405	0.0554198
A0A034WSC5	39S ribosomal protein L37, mitochondrial OS=Bactrocera dorsalis GN=RM37 PE=4 SV=1 - [A0A034WSC5_BACDO]	11.91	3	3	3	319	36.4892	9.37842	0.836784	0.935914	0.874848	0.882515	0.0554203
A0A034VVU5	Acidic mammalian chitinase OS=Bactrocera dorsalis GN=CHIA PE=3 SV=1 - [A0A034VVU5_BACDO]	3.25	1	1	1	493	55.7119	6.75635	1.16401	1.16174	1.06648	1.13074	0.0554389
A0A034VPS3	Ceramide kinase OS=Bactrocera dorsalis GN=CERK1 PE=4 SV=1 - [A0A034VPS3_BACDO]	4.87	3	3	3	739	80.9479	6.91748	0.85291	0.742396	0.883143	0.82615	0.0555466
A0A034V8K2	Uncharacterized protein (Fragment) OS=Bactrocera dorsalis PE=4 SV=1 - [A0A034V8K2_BACDO]	2.93	1	1	1	239	24.1437	9.59814	1.03432	1.08197	1.08609	1.06746	0.0556348
A0A034WG23	ATP-dependent RNA helicase p62 OS=Bactrocera dorsalis GN=DDX17 PE=3 SV=1 - [A0A034WG23_BACDO]	27.87	10	17	30	757	81.9358	9.53955	0.938183	0.953128	0.975748	0.955686	0.0556941
A0A034VIE0	Long-chain fatty acid transport protein 4 OS=Bactrocera dorsalis GN=S27A4 PE=4 SV=1 - [A0A034VIE0_BACDO]	15.93	9	10	12	747	83.3626	7.81104	0.969579	0.927	0.952759	0.949779	0.0557473
A0A034VLF2	Coatomer subunit beta OS=Bactrocera dorsalis GN=COPB PE=4 SV=1 - [A0A034VLF2_BACDO]	25.29	18	18	34	953	106.923	5.89697	0.939802	0.970827	0.968355	0.959661	0.0558505
A0A034VB65	Aromatic-L-amino-acid decarboxylase OS=Bactrocera dorsalis GN=DDC PE=3 SV=1 - [A0A034VB65_BACDO]	29.24	10	10	17	472	52.8296	6.87354	0.947126	0.959709	0.909331	0.938722	0.0559542
A0A034WM32	Putative DNA-directed RNA polymerases I and III subunit RPAC2 OS=Bactrocera dorsalis GN=RPAC2 PE=4 SV=1 - [A0A034WM32_BACDO]	21.3	1	2	2	108	12.0278	5.19873	0.953234	0.98086	0.952401	0.962165	0.0559955
A0A034VMV1	Ribonuclease H1 OS=Bactrocera dorsalis GN=RNH1 PE=3 SV=1 - [A0A034VMV1_BACDO]	3.9	1	1	1	333	37.7579	6.26514	0.873038	0.803448	0.918404	0.864963	0.0561719
A0A034WBU7	DNA helicase OS=Bactrocera dorsalis GN=RUVB1 PE=4 SV=1 - [A0A034WBU7_BACDO]	25.66	8	8	13	456	50.1876	7.31299	0.94616	0.945178	0.892029	0.927789	0.0562037
A0A034WA77	Kynurenine--oxoglutarate transaminase 3 OS=Bactrocera dorsalis GN=KAT3 PE=4 SV=1 - [A0A034WA77_BACDO]	10.28	5	5	11	457	51.8756	7.43018	1.05497	1.03337	1.08199	1.05678	0.0562405
A0A034W263	Transmembrane protein 256-like protein OS=Bactrocera dorsalis GN=CQ061 PE=4 SV=1 - [A0A034W263_BACDO]	21.23	3	3	4	179	19.2793	9.56885	0.85175	0.792966	0.918034	0.85425	0.0562968
A0A034V8P2	Neuropathy target esterase sws (Fragment) OS=Bactrocera dorsalis GN=SWS PE=4 SV=1 - [A0A034V8P2_BACDO]	1.47	2	2	2	1091	120.52	6.22705	0.896108	0.902605	0.799833	0.866182	0.0564813
A0A034VPE5	Tropomyosin-1, isoforms 9A/A/B (Fragment) OS=Bactrocera dorsalis GN=TPM1 PE=4 SV=1 - [A0A034VPE5_BACDO]	61.17	11	17	45	188	21.8893	4.729	1.09036	1.11449	1.0442	1.08302	0.0565123
A0A034WH81	40S ribosomal protein S17 OS=Bactrocera dorsalis GN=RS17 PE=3 SV=1 - [A0A034WH81_BACDO]	60.61	7	7	31	132	15.2782	9.93506	0.937535	0.971963	0.964388	0.957962	0.0565492
A0A034WG91	3-hydroxyacyl-CoA dehydrogenase type-2 OS=Bactrocera dorsalis GN=HCD2 PE=3 SV=1 - [A0A034WG91_BACDO]	65.88	14	14	45	255	27.0942	9.02686	1.04446	1.04002	1.08393	1.05614	0.0565925
A0A034VQ25	Beta-catenin-like protein 1 OS=Bactrocera dorsalis GN=CTBL1 PE=4 SV=1 - [A0A034VQ25_BACDO]	4.84	4	4	4	578	66.3479	5.021	1.21239	1.08431	1.20587	1.16752	0.056609
A0A034VBK8	Extended synaptotagmin-2 OS=Bactrocera dorsalis GN=ESYT2 PE=4 SV=1 - [A0A034VBK8_BACDO]	4.41	2	2	2	793	88.6391	6.32861	0.803521	0.651602	0.842642	0.765922	0.0567356
A0A034VZ91	Glycerophosphodiester phosphodiesterase 1 OS=Bactrocera dorsalis GN=GDE1 PE=4 SV=1 - [A0A034VZ91_BACDO]	3.24	1	1	1	340	38.6618	9.33447	1.06592	1.16987	1.15438	1.13006	0.0567569
A0A034V595	Phosphatidylinositol 5-phosphate 4-kinase type-2 beta OS=Bactrocera dorsalis GN=PI42B PE=4 SV=1 - [A0A034V595_BACDO]	14.43	5	5	6	402	46.7039	7.86963	1.02598	1.05679	1.06771	1.05016	0.056811
A0A034V8R8	Ectopic P granules protein 5-like protein OS=Bactrocera dorsalis GN=EPG5 PE=4 SV=1 - [A0A034V8R8_BACDO]	0.28	1	1	1	2513	288.599	6.72705	0.844038	0.859127	0.939611	0.880925	0.0568248
A0A034V3F7	Nesprin-1 (Fragment) OS=Bactrocera dorsalis GN=SYNE1 PE=4 SV=1 - [A0A034V3F7_BACDO]	20.47	128	128	165	7717	886.556	5.42725	1.02294	1.02258	1.00914	1.01822	0.0568626
A0A034V5C5	Uncharacterized protein (Fragment) OS=Bactrocera dorsalis PE=4 SV=1 - [A0A034V5C5_BACDO]	6.42	2	2	2	483	48.3759	7.72314	1.10726	1.06443	1.15965	1.11045	0.0568958
A0A034WP91	NADH dehydrogenase (Ubiquinone) 1 alpha subcomplex subunit 8 OS=Bactrocera dorsalis GN=NDUA8 PE=4 SV=1 - [A0A034WP91_BACDO]	56.57	8	8	15	175	19.8096	6.52197	1.03554	1.02333	1.05607	1.03831	0.0569085
A0A034VMI8	ATP-dependent Clp protease ATP-binding subunit clpX-like, mitochondrial OS=Bactrocera dorsalis GN=CLPX PE=4 SV=1 - [A0A034VMI8_BACDO]	16.56	9	9	13	628	67.555	7.25439	0.939496	0.936777	0.975117	0.950463	0.0569172
A0A034W2P6	Ras-like protein 2 OS=Bactrocera dorsalis GN=RAS2 PE=4 SV=1 - [A0A034W2P6_BACDO]	32.02	5	5	7	203	23.1626	6.354	0.964864	0.920747	0.908326	0.931312	0.0570857
A0A034VCH0	1-acylglycerophosphocholine O-acyltransferase 1 OS=Bactrocera dorsalis GN=PCAT1 PE=4 SV=1 - [A0A034VCH0_BACDO]	5.76	2	2	2	538	61.4266	8.07471	0.861942	0.802299	0.92172	0.861987	0.0571023
A0A034WFN4	Sodium/potassium/calcium exchanger 4 OS=Bactrocera dorsalis GN=NCKX4 PE=4 SV=1 - [A0A034WFN4_BACDO]	1.82	1	1	3	548	59.1982	5.84619	1.13173	1.10036	1.22769	1.15326	0.0571551
A0A034WF44	Endocuticle structural glycoprotein SgAbd-9 (Fragment) OS=Bactrocera dorsalis GN=CUD9 PE=4 SV=1 - [A0A034WF44_BACDO]	6.72	1	1	2	134	14.6905	5.23682	1.17157	1.29383	1.12862	1.19801	0.0571649
K4EYW9	Sodium channel protein OS=Bactrocera dorsalis PE=2 SV=1 - [K4EYW9_BACDO]	3.51	4	4	4	2134	240.568	5.31299	0.913754	0.785969	0.856721	0.852148	0.0571802
A0A034VB13	Amino acid transporter OS=Bactrocera dorsalis GN=EAA4 PE=3 SV=1 - [A0A034VB13_BACDO]	9.21	3	3	5	478	52.1372	5.78271	0.941689	0.912255	0.964517	0.939487	0.0571813
A0A034VYB5	Regulator of nonsense transcripts 1-like protein OS=Bactrocera dorsalis GN=RENT1 PE=4 SV=1 - [A0A034VYB5_BACDO]	7.37	6	6	6	1208	133.341	7.6792	0.942291	0.936775	0.975562	0.951543	0.0571957
A0A034VLS1	NIF3-like protein 1 OS=Bactrocera dorsalis GN=NIF3L PE=4 SV=1 - [A0A034VLS1_BACDO]	12.46	4	4	6	289	31.6564	6.78564	1.10734	1.12224	1.04684	1.09214	0.0572831
A0A034W4N2	Alcohol dehydrogenase 1 (Fragment) OS=Bactrocera dorsalis GN=ADH1 PE=4 SV=1 - [A0A034W4N2_BACDO]	13.13	2	2	3	99	11.0245	6.771	1.20498	1.09379	1.11282	1.1372	0.0572926
A0A034WSY6	Cytochrome c-2 OS=Bactrocera dorsalis GN=CYC2 PE=3 SV=1 - [A0A034WSY6_BACDO]	68.52	10	10	42	108	11.7631	9.56885	0.909353	0.957666	0.888806	0.918608	0.0575089
A0A034VG76	Serine/threonine-protein phosphatase 2A 56 kDa regulatory subunit alpha isoform OS=Bactrocera dorsalis GN=2A5A PE=4 SV=1 - [A0A034VG76_BACDO]	13.12	5	6	12	541	61.1356	7.45947	0.973426	0.978614	0.952511	0.968184	0.0575102
A0A034W018	Succinate dehydrogenase [ubiquinone] flavoprotein subunit, mitochondrial OS=Bactrocera dorsalis GN=DHSA PE=3 SV=1 - [A0A034W018_BACDO]	56.3	28	28	88	659	72.0243	6.82959	1.01283	1.01431	1.02712	1.01809	0.0575237
A0A034VIN4	Cell division cycle protein 48-like protein AF 1297 (Fragment) OS=Bactrocera dorsalis GN=Y1297 PE=3 SV=1 - [A0A034VIN4_BACDO]	3.11	1	1	1	772	86.6297	7.31299	0.686244	0.700808	0.38606	0.591037	0.0575339
A0A034VXD1	Myotubularin-related protein 10-B OS=Bactrocera dorsalis GN=MTRAB PE=4 SV=1 - [A0A034VXD1_BACDO]	2.31	2	2	2	778	89.5495	6.80029	0.914058	0.937633	0.855155	0.902282	0.0576082
A0A034WTE1	Eukaryotic translation initiation factor 3 subunit M (Fragment) OS=Bactrocera dorsalis GN=EIF3M PE=3 SV=1 - [A0A034WTE1_BACDO]	31.22	11	11	15	410	46.473	5.8335	1.08034	1.08528	1.03309	1.06624	0.0576591
A0A034V4J1	Dynein heavy chain, cytoplasmic (Fragment) OS=Bactrocera dorsalis GN=DYHC PE=4 SV=1 - [A0A034V4J1_BACDO]	14.82	18	19	28	1410	162.974	7.1958	0.984357	0.967957	0.983716	0.978677	0.0578211
A0A034V9T4	Inositol 1,4,5-trisphosphate receptor OS=Bactrocera dorsalis GN=ITPR PE=4 SV=1 - [A0A034V9T4_BACDO]	21.4	2	17	24	972	110.22	6.56592	0.785394	0.645412	0.84977	0.760192	0.0578422
A0A034W1D4	Hepatoma-derived growth factor OS=Bactrocera dorsalis GN=HDGF PE=4 SV=1 - [A0A034W1D4_BACDO]	31.93	13	13	17	545	61.5112	5.47803	1.0262	1.06153	1.06858	1.0521	0.0578798
A0A034W8T7	ER membrane protein complex subunit 2 OS=Bactrocera dorsalis GN=TTC35 PE=4 SV=1 - [A0A034W8T7_BACDO]	20.14	6	6	9	293	33.838	6.44287	0.95254	0.917807	0.87999	0.916779	0.057921
A0A034VJH6	THO complex subunit 3 OS=Bactrocera dorsalis GN=THOC3 PE=4 SV=1 - [A0A034VJH6_BACDO]	6.54	1	1	2	321	35.6527	6.32861	0.72209	0.783755	0.894295	0.800047	0.058002
A0A034WBB3	Serine-threonine kinase receptor-associated protein OS=Bactrocera dorsalis GN=STRAP PE=4 SV=1 - [A0A034WBB3_BACDO]	7.46	1	1	1	295	32.6512	6.80029	1.30776	1.15041	1.3959	1.28469	0.0581183
A0A034WM02	RRP15-like protein OS=Bactrocera dorsalis GN=RRP15 PE=4 SV=1 - [A0A034WM02_BACDO]	5.6	1	1	1	268	30.4184	5.57959	0.820643	0.918771	0.785091	0.841502	0.0581195
A0A034VDB3	Choline/ethanolamine kinase OS=Bactrocera dorsalis GN=CHKB PE=4 SV=1 - [A0A034VDB3_BACDO]	9.93	5	5	8	443	51.3833	4.93213	1.08906	1.06437	1.0344	1.06261	0.0582059
A0A034WD09	Neurogenic locus notch-like protein 1 (Fragment) OS=Bactrocera dorsalis GN=NOTC1 PE=4 SV=1 - [A0A034WD09_BACDO]	4.85	1	1	2	660	69.7027	5.80811	0.869776	0.834438	0.706326	0.803513	0.058328
A0A034VS14	Acyl-CoA synthetase family member 2, mitochondrial OS=Bactrocera dorsalis GN=ACSF2 PE=4 SV=1 - [A0A034VS14_BACDO]	22.7	10	10	13	599	66.8076	8.03076	1.05203	1.03995	1.09108	1.06102	0.0584015
A0A034W2U9	Cell differentiation protein RCD1-like protein (Fragment) OS=Bactrocera dorsalis GN=RCD1 PE=4 SV=1 - [A0A034W2U9_BACDO]	15.38	3	3	4	208	23.4906	8.25049	0.738143	0.794361	0.900999	0.811168	0.0584153
A0A034WJQ0	Huntingtin-interacting protein K OS=Bactrocera dorsalis GN=HYPK PE=4 SV=1 - [A0A034WJQ0_BACDO]	12.71	1	1	1	118	13.2818	5.03369	0.840361	0.908123	0.930562	0.893015	0.0586325
A0A034V6V7	Coatomer subunit alpha OS=Bactrocera dorsalis GN=COPA PE=4 SV=1 - [A0A034V6V7_BACDO]	26.36	26	26	39	1233	139.239	7.66455	0.963076	0.953961	0.917266	0.944768	0.0586561
A0A034VZP4	FAS-associated factor 2-B OS=Bactrocera dorsalis GN=FAF2B PE=4 SV=1 - [A0A034VZP4_BACDO]	22.54	8	8	8	457	52.1731	5.33838	0.944535	0.949624	0.978967	0.957709	0.0587586
A0A034VNN0	Hemocytin (Fragment) OS=Bactrocera dorsalis GN=HMCT PE=4 SV=1 - [A0A034VNN0_BACDO]	6.96	7	8	9	1163	130.992	5.19873	0.903641	0.954537	0.949855	0.936011	0.0587976
A0A034WBE7	Uncharacterized protein OS=Bactrocera dorsalis PE=4 SV=1 - [A0A034WBE7_BACDO]	26.81	7	7	9	332	36.5988	8.04541	1.05575	1.11798	1.06128	1.07834	0.0588228
A0A034WFN6	28 kDa heat-and acid-stable phosphoprotein OS=Bactrocera dorsalis GN=HAP28 PE=4 SV=1 - [A0A034WFN6_BACDO]	13.47	3	3	7	193	21.1718	8.93896	0.915935	0.962624	0.953113	0.943891	0.0588237
A0A034V265	DnaJ-like protein subfamily C member 13 (Fragment) OS=Bactrocera dorsalis GN=DJC13 PE=4 SV=1 - [A0A034V265_BACDO]	9.67	3	3	4	455	50.8555	5.93506	0.927469	0.851156	0.925186	0.90127	0.0588253
A0A034VTI9	Uncharacterized protein (Fragment) OS=Bactrocera dorsalis PE=4 SV=1 - [A0A034VTI9_BACDO]	7.64	2	2	2	288	33.6741	7.92822	1.11792	1.25394	1.1344	1.16875	0.0588609
A0A034W734	Phenoloxidase subunit A3 (Fragment) OS=Bactrocera dorsalis GN=PRPA3 PE=4 SV=1 - [A0A034W734_BACDO]	43.82	20	20	36	461	52.2953	6.27783	0.974841	0.969246	0.94405	0.962712	0.0588623
A0A034VIV8	Phosphatidylinositol transfer protein CSR1 OS=Bactrocera dorsalis GN=CSR1 PE=4 SV=1 - [A0A034VIV8_BACDO]	9.82	2	2	2	224	25.8612	6.53662	1.11025	1.07192	1.04409	1.07542	0.0589905
A0A034VJH8	NADH dehydrogenase (Ubiquinone) 1 beta subcomplex subunit 11, mitochondrial OS=Bactrocera dorsalis GN=NDUBB PE=4 SV=1 - [A0A034VJH8_BACDO]	19.86	3	4	8	146	16.6884	5.65576	0.941396	0.934858	0.875117	0.917124	0.0590665
A0A034UX06	GTP-binding nuclear protein Ran OS=Bactrocera dorsalis GN=RAN PE=4 SV=1 - [A0A034UX06_BACDO]	46.51	9	9	20	215	24.6506	7.41553	1.03543	1.01877	1.01638	1.02353	0.0591771
A0A034W3A9	Sodium/hydrogen exchanger OS=Bactrocera dorsalis GN=SL9A7 PE=3 SV=1 - [A0A034W3A9_BACDO]	5.44	3	3	3	698	77.7303	7.62061	0.903446	0.96395	0.917246	0.928214	0.059307
A0A034VZ04	Plexin domain-containing protein 2 OS=Bactrocera dorsalis GN=PXDC2 PE=4 SV=1 - [A0A034VZ04_BACDO]	13.97	1	7	9	580	64.5491	7.00537	1.05687	1.05095	1.02134	1.04305	0.0594199
A0A034W4Z9	Microtubule-associated protein OS=Bactrocera dorsalis GN=MAP2 PE=4 SV=1 - [A0A034W4Z9_BACDO]	34.03	11	11	20	382	40.4722	9.56885	1.1554	1.06544	1.09162	1.10415	0.0599317
A0A034VIR3	Pre-mRNA-processing factor 39 (Fragment) OS=Bactrocera dorsalis GN=PRP39 PE=4 SV=1 - [A0A034VIR3_BACDO]	18.3	4	4	6	235	26.573	9.0415	0.965674	0.926211	0.907335	0.933073	0.060068
A0A034VR92	Tropomyosin-2 OS=Bactrocera dorsalis GN=TPM2 PE=3 SV=1 - [A0A034VR92_BACDO]	48.59	17	17	38	284	32.7225	4.83057	0.951576	0.964124	0.981821	0.96584	0.0600734
A0A034VUL5	Cytochrome c oxidase subunit 6B2 (Fragment) OS=Bactrocera dorsalis GN=CX6B2 PE=4 SV=1 - [A0A034VUL5_BACDO]	40.17	6	6	12	117	14.1268	9.23193	1.04281	1.07468	1.11039	1.07596	0.0601341
A0A034V4Y9	Uncharacterized protein (Fragment) OS=Bactrocera dorsalis PE=4 SV=1 - [A0A034V4Y9_BACDO]	25.31	10	10	13	557	61.7289	4.58936	0.972652	0.983917	0.958827	0.971799	0.0602705
A0A034WM61	Protein FAM98A OS=Bactrocera dorsalis GN=FA98A PE=4 SV=1 - [A0A034WM61_BACDO]	10.27	4	4	5	438	48.8296	8.88037	1.17046	1.06933	1.18574	1.14184	0.0603636
A0A034WK11	Putative tRNA (Guanine(26)-N(2))-dimethyltransferase OS=Bactrocera dorsalis GN=TRM1 PE=4 SV=1 - [A0A034WK11_BACDO]	1.82	1	1	1	605	68.0348	8.73389	0.855573	0.946667	0.886073	0.896104	0.0604358
A0A034WRG5	Potassium voltage-gated channel subfamily KQT member 5 OS=Bactrocera dorsalis GN=KCNQ5 PE=4 SV=1 - [A0A034WRG5_BACDO]	2.61	1	1	1	612	70.4465	10.0083	1.17095	1.29015	1.12154	1.19421	0.0604397
A0A034W4G3	NHL repeat-containing protein 2 (Fragment) OS=Bactrocera dorsalis GN=NHLC2 PE=4 SV=1 - [A0A034W4G3_BACDO]	10.56	6	6	6	786	86.3104	6.50732	0.966183	0.908071	0.924711	0.932988	0.0605102
A0A034VYN1	NADH dehydrogenase (Ubiquinone) iron-sulfur protein 4, mitochondrial OS=Bactrocera dorsalis GN=NDUS4 PE=4 SV=1 - [A0A034VYN1_BACDO]	50	8	8	18	184	21.0786	8.90967	0.951678	0.98209	0.956623	0.963464	0.0605282
A0A034VHN4	CUE domain-containing protein 1 OS=Bactrocera dorsalis GN=CUED1 PE=4 SV=1 - [A0A034VHN4_BACDO]	10.92	2	2	2	293	32.52	7.23975	0.927881	0.845322	0.804249	0.859151	0.060621
A0A034WFL5	C-1-tetrahydrofolate synthase, cytoplasmic OS=Bactrocera dorsalis GN=C1TC PE=3 SV=1 - [A0A034WFL5_BACDO]	3.96	3	3	4	935	99.9703	7.84033	0.880915	0.830713	0.935766	0.882465	0.0606228
A0A034VF18	Cleavage and polyadenylation specificity factor subunit 1 OS=Bactrocera dorsalis GN=CPSF1 PE=4 SV=1 - [A0A034VF18_BACDO]	0.7	1	1	1	1434	161.949	6.45557	0.902962	0.735591	0.785546	0.808033	0.0607551
A0A034WCI3	Uncharacterized protein OS=Bactrocera dorsalis PE=4 SV=1 - [A0A034WCI3_BACDO]	31.31	11	11	20	511	53.7681	4.36084	1.02843	1.07395	1.05006	1.05081	0.0609025
A0A034W1T8	Protein cornichon OS=Bactrocera dorsalis GN=CNI PE=4 SV=1 - [A0A034W1T8_BACDO]	16.67	1	1	1	144	16.7377	6.26514	0.939762	0.941908	0.878773	0.920148	0.0610862
A0A034V9Q0	Protein CREG1 OS=Bactrocera dorsalis GN=CREG1 PE=4 SV=1 - [A0A034V9Q0_BACDO]	20.59	3	3	5	204	22.4731	5.97314	0.879119	0.820684	0.931181	0.876995	0.0612062
A0A034VMM6	FACT complex subunit spt16 OS=Bactrocera dorsalis GN=SPT16 PE=4 SV=1 - [A0A034VMM6_BACDO]	12.87	13	13	14	1088	124.71	6.02393	1.05906	1.07958	1.02946	1.05603	0.0612656
A0A034W837	Uncharacterized protein OS=Bactrocera dorsalis PE=4 SV=1 - [A0A034W837_BACDO]	2.9	1	1	1	241	27.4639	9.36377	1.08209	1.16592	1.07957	1.10919	0.0613646
A0A034V663	Serine/threonine-protein kinase RIO3 OS=Bactrocera dorsalis GN=RIOK3 PE=4 SV=1 - [A0A034V663_BACDO]	3.4	2	2	2	617	70.2806	5.47803	1.03219	1.0803	1.04976	1.05408	0.061386
A0A034VGF8	Uncharacterized protein OS=Bactrocera dorsalis PE=4 SV=1 - [A0A034VGF8_BACDO]	41.46	8	8	21	246	28.0162	6.87354	0.964882	0.907548	0.936517	0.936316	0.0613911
A0A034W233	Palmitoyl-protein thioesterase 1 OS=Bactrocera dorsalis GN=PPT1 PE=4 SV=1 - [A0A034W233_BACDO]	10.14	2	2	4	296	33.7642	6.78564	1.06878	1.04163	1.10647	1.07229	0.0614549
A0A034WLV3	Synapsin (Fragment) OS=Bactrocera dorsalis GN=SYN PE=4 SV=1 - [A0A034WLV3_BACDO]	2.94	1	1	1	511	55.3869	8.55811	0.855171	0.89721	0.752752	0.835044	0.0614621
A0A034V650	Protein purity of essence (Fragment) OS=Bactrocera dorsalis GN=POE PE=4 SV=1 - [A0A034V650_BACDO]	9.76	5	5	8	666	74.4076	7.85498	0.892721	0.942517	0.952238	0.929159	0.0615271
A0A034UZI2	Aladin OS=Bactrocera dorsalis GN=AAAS PE=4 SV=1 - [A0A034UZI2_BACDO]	5.78	2	2	2	467	52.3331	7.62061	0.969034	0.914779	0.930104	0.937972	0.061586
A0A034VBS5	Uncharacterized protein KIAA1143 OS=Bactrocera dorsalis GN=K1143 PE=4 SV=1 - [A0A034VBS5_BACDO]	8.88	1	1	1	169	18.8815	6.62451	1.0742	1.17413	1.20434	1.15089	0.0617063
A0A034W947	Tetraspanin OS=Bactrocera dorsalis GN=CD81 PE=3 SV=1 - [A0A034W947_BACDO]	5.6	1	1	2	268	29.801	6.29053	0.950363	0.95083	0.898345	0.933179	0.0617212
A0A034V9R6	Glutaredoxin 3 OS=Bactrocera dorsalis GN=GLRX3 PE=4 SV=1 - [A0A034V9R6_BACDO]	28.37	7	7	16	215	23.8684	5.10986	1.04667	1.07032	1.02703	1.04801	0.0617395
A0A034VUY6	Methenyltetrahydrofolate synthase domain-containing protein OS=Bactrocera dorsalis GN=MTHSD PE=4 SV=1 - [A0A034VUY6_BACDO]	23.98	13	13	25	538	59.4261	9.53955	0.967787	0.988015	0.969217	0.975006	0.0617621
A0A034VTH0	Serine/threonine-protein kinase tousled-like 2 (Fragment) OS=Bactrocera dorsalis GN=TLK2 PE=4 SV=1 - [A0A034VTH0_BACDO]	1.87	1	1	1	1284	138.392	9.11475	1.27786	1.1019	1.20868	1.19615	0.0618347
A0A034V256	DNA-(apurinic or apyrimidinic site) lyase OS=Bactrocera dorsalis GN=RRP1 PE=3 SV=1 - [A0A034V256_BACDO]	3.66	2	2	2	792	88.5945	9.31982	1.19561	1.1921	1.07337	1.15369	0.0620336
A0A034VED9	UPF0586 protein CG11596 OS=Bactrocera dorsalis GN=U586 PE=4 SV=1 - [A0A034VED9_BACDO]	1.84	1	1	1	435	49.9713	5.46533	0.667392	0.879457	0.706761	0.751203	0.0621966
A0A034VDU5	Flotillin-1 (Fragment) OS=Bactrocera dorsalis GN=FLOT1 PE=4 SV=1 - [A0A034VDU5_BACDO]	36.59	13	13	25	358	40.1277	5.43994	1.05236	1.11681	1.06128	1.07682	0.0624964
A0A034VXQ4	SUN domain-containing protein 1 (Fragment) OS=Bactrocera dorsalis GN=SUN1 PE=4 SV=1 - [A0A034VXQ4_BACDO]	29.47	13	13	18	526	59.3932	5.88428	1.03156	1.06659	1.03282	1.04366	0.0626536
A0A034VLS4	ATP-binding cassette sub-family A member 13 OS=Bactrocera dorsalis GN=ABCAD PE=4 SV=1 - [A0A034VLS4_BACDO]	33.78	53	53	102	1957	221.387	6.59521	1.01357	1.00643	1.00668	1.00889	0.0627186
A0A034VF49	1-acyl-sn-glycerol-3-phosphate acyltransferase gamma OS=Bactrocera dorsalis GN=PLCC PE=4 SV=1 - [A0A034VF49_BACDO]	31.88	10	13	19	389	44.4172	8.66064	0.844624	0.902064	0.939331	0.89534	0.0628131
A0A034WND5	Uncharacterized protein OS=Bactrocera dorsalis PE=4 SV=1 - [A0A034WND5_BACDO]	25.17	3	3	6	143	15.684	4.7417	1.26447	1.349	1.12626	1.24658	0.0628502
A0A034VFW2	Charged multivesicular body protein 2b-B OS=Bactrocera dorsalis GN=CH2BB PE=4 SV=1 - [A0A034VFW2_BACDO]	10.9	2	2	2	211	23.762	6.32861	0.832259	0.809163	0.93142	0.857614	0.0628921
A0A034WMK1	DNA-directed RNA polymerase OS=Bactrocera dorsalis GN=RPA1 PE=3 SV=1 - [A0A034WMK1_BACDO]	1.46	2	2	2	1649	186.191	7.92822	0.956341	0.880039	0.911436	0.915939	0.0629014
A0A034W3Q9	Transmembrane protein 53-A (Fragment) OS=Bactrocera dorsalis GN=TM53A PE=4 SV=1 - [A0A034W3Q9_BACDO]	20.71	3	3	5	169	19.3721	8.93896	1.02104	1.05658	1.05586	1.04449	0.0629768
A0A034VQA3	E3 SUMO-protein ligase RanBP2 OS=Bactrocera dorsalis GN=RBP2 PE=4 SV=1 - [A0A034VQA3_BACDO]	13.91	11	11	11	1150	122.417	5.69385	1.10657	1.16557	1.06369	1.11194	0.0630924
A0A034V9K0	Protein phosphatase 1 regulatory subunit 37 OS=Bactrocera dorsalis GN=PPR37 PE=4 SV=1 - [A0A034V9K0_BACDO]	0.82	1	1	1	2187	231.961	5.13525	0.813392	0.663433	0.857245	0.778023	0.063311
A0A034VZU1	Uncharacterized protein (Fragment) OS=Bactrocera dorsalis PE=4 SV=1 - [A0A034VZU1_BACDO]	14.78	1	1	1	115	12.6686	11.5171	0.896213	0.794417	0.905551	0.865394	0.063341
A0A034WKM2	Glutathione S-transferase D7 OS=Bactrocera dorsalis GN=GSTT7 PE=3 SV=1 - [A0A034WKM2_BACDO]	3.07	1	1	1	228	26.4694	6.59521	0.962786	0.907452	0.944846	0.938361	0.0633533
A0A034VW24	NADH dehydrogenase (Ubiquinone) 1 alpha subcomplex subunit 9, mitochondrial OS=Bactrocera dorsalis GN=NDUA9 PE=4 SV=1 - [A0A034VW24_BACDO]	45.63	15	15	30	412	47.1529	8.08936	0.979412	0.972211	0.950757	0.96746	0.0633732
A0A034VHE3	Gamma-glutamyltranspeptidase 1 OS=Bactrocera dorsalis GN=GGT1 PE=4 SV=1 - [A0A034VHE3_BACDO]	25.47	17	17	29	738	79.3168	5.98584	1.02425	1.06716	1.05007	1.04716	0.0633842
A0A034W8X2	Thrombospondin-3b (Fragment) OS=Bactrocera dorsalis GN=TSP3B PE=4 SV=1 - [A0A034W8X2_BACDO]	5.32	1	1	2	301	31.8762	3.68799	0.971271	0.96772	0.988464	0.975818	0.0635488
A0A034VJM8	Sorting nexin-25 OS=Bactrocera dorsalis GN=SNX25 PE=4 SV=1 - [A0A034VJM8_BACDO]	3.62	2	2	2	800	90.1783	6.91748	0.948749	0.913161	0.865646	0.909185	0.063629
A0A034VSA1	Putative RNA-binding protein orb2 (Fragment) OS=Bactrocera dorsalis GN=ORB2 PE=4 SV=1 - [A0A034VSA1_BACDO]	11.88	1	1	1	101	11.6396	7.60596	0.92626	0.793582	0.840943	0.853595	0.0636654
A0A034WM75	Polymerase delta-interacting protein 3 OS=Bactrocera dorsalis GN=PDIP3 PE=4 SV=1 - [A0A034WM75_BACDO]	8.79	3	3	4	398	44.7076	10.0669	1.13712	1.07491	1.05856	1.0902	0.0637426
A0A0G2UMU6	Odorant binding protein 99a OS=Bactrocera dorsalis GN=OBP99a PE=2 SV=1 - [A0A0G2UMU6_BACDO]	52.32	5	10	23	151	16.8173	6.50732	0.894475	0.930863	0.825552	0.88363	0.0637576
A0A034VEB1	Succinate dehydrogenase cytochrome b560 subunit, mitochondrial OS=Bactrocera dorsalis GN=C560 PE=4 SV=1 - [A0A034VEB1_BACDO]	13.79	2	2	12	174	19.0192	9.43701	1.32477	1.11702	1.30224	1.24801	0.0637627
A0A034V8P7	Sodium/potassium-transporting ATPase subunit beta-1 (Fragment) OS=Bactrocera dorsalis GN=ATPB1 PE=4 SV=1 - [A0A034V8P7_BACDO]	33.45	8	8	21	290	33.1787	8.06006	1.0849	1.03245	1.05426	1.0572	0.0639995
A0A034WEW0	Protein CWC15-like protein OS=Bactrocera dorsalis GN=CWC15 PE=4 SV=1 - [A0A034WEW0_BACDO]	3.32	1	1	1	241	27.1737	6.44287	0.969001	0.983569	0.955224	0.969265	0.0641486
A0A034VVR3	Cullin-2 OS=Bactrocera dorsalis GN=CUL2 PE=3 SV=1 - [A0A034VVR3_BACDO]	10.85	6	6	6	756	87.6847	7.53271	0.953858	0.924134	0.879859	0.919284	0.0641881
F6K3U4	Heat shock protein 90 (Fragment) OS=Bactrocera dorsalis GN=hsp902 PE=2 SV=1 - [F6K3U4_BACDO]	50.78	11	28	64	516	59.7282	5.18604	1.04586	1.01629	1.03507	1.03241	0.0643006
A0A034W5S1	Uncharacterized protein OS=Bactrocera dorsalis PE=4 SV=1 - [A0A034W5S1_BACDO]	4.55	1	1	1	154	17.3086	5.10986	1.12978	1.16913	1.30765	1.20219	0.0643829
A0A034WSX9	Pyridoxine-5'-phosphate oxidase OS=Bactrocera dorsalis GN=PNPO PE=3 SV=1 - [A0A034WSX9_BACDO]	23.5	5	5	8	234	27.0381	8.104	1.06698	1.04909	1.02399	1.04669	0.0645161
A0A034WIR3	Putative glucosamine 6-phosphate N-acetyltransferase OS=Bactrocera dorsalis GN=GNA1 PE=4 SV=1 - [A0A034WIR3_BACDO]	13.02	2	2	2	215	24.4715	7.02002	0.926886	0.910631	0.968623	0.93538	0.0645899
A0A034WGV2	Uncharacterized protein OS=Bactrocera dorsalis PE=4 SV=1 - [A0A034WGV2_BACDO]	61.22	7	7	13	147	15.2361	4.17041	1.12485	1.1666	1.05907	1.11684	0.0648529
A0A034W0M3	Acyl-CoA Delta(11) desaturase OS=Bactrocera dorsalis GN=ACO11 PE=3 SV=1 - [A0A034W0M3_BACDO]	13.26	5	5	7	377	43.332	8.99756	1.10861	1.11167	1.23105	1.15044	0.0648926
A0A034V0G4	Laminin subunit alpha (Fragment) OS=Bactrocera dorsalis GN=LAMA PE=4 SV=1 - [A0A034V0G4_BACDO]	15.91	4	4	10	308	34.4228	6.41748	1.029	1.06026	1.08172	1.05699	0.065173
A0A034WBC9	BolA-like protein DDB G0274169 OS=Bactrocera dorsalis GN=Y7416 PE=3 SV=1 - [A0A034WBC9_BACDO]	10.85	1	1	3	129	14.4025	8.73389	0.691617	0.681901	0.885596	0.753038	0.0651802
A0A034WE26	UPF0553 protein C9orf64 OS=Bactrocera dorsalis GN=CI064 PE=4 SV=1 - [A0A034WE26_BACDO]	8.04	3	3	3	336	38.7147	5.60498	1.03192	1.08827	1.0868	1.069	0.0652433
A0A034WPU1	Uncharacterized protein (Fragment) OS=Bactrocera dorsalis PE=4 SV=1 - [A0A034WPU1_BACDO]	12.7	1	1	1	126	13.4478	5.84619	1.04194	1.08509	1.03908	1.05537	0.065264
A0A034V099	39S ribosomal protein L27, mitochondrial OS=Bactrocera dorsalis GN=RM27 PE=4 SV=1 - [A0A034V099_BACDO]	13.29	2	2	2	143	16.5355	10.3159	1.07211	1.14564	1.06648	1.09474	0.0654219
A0A034W4B5	Forkhead box protein K1 (Fragment) OS=Bactrocera dorsalis GN=FOXK1 PE=4 SV=1 - [A0A034W4B5_BACDO]	1.65	1	1	1	545	58.6003	8.74854	1.12756	1.2506	1.11145	1.1632	0.0654618
A0A034WS42	Histone H4 OS=Bactrocera dorsalis GN=H4 PE=3 SV=1 - [A0A034WS42_BACDO]	59.22	8	8	112	103	11.3744	11.356	1.01279	1.02945	1.03676	1.02633	0.0654706
A0A034WB55	Uncharacterized protein (Fragment) OS=Bactrocera dorsalis PE=4 SV=1 - [A0A034WB55_BACDO]	13.24	6	6	14	589	66.1845	5.36377	1.19102	1.0873	1.0943	1.12421	0.065546
A0A034VIY7	Acetyl-coenzyme A transporter 1 OS=Bactrocera dorsalis GN=ACATN PE=4 SV=1 - [A0A034VIY7_BACDO]	3.66	2	2	2	547	61.926	8.29443	1.00281	1.00755	1.00489	1.00508	0.0656345
A0A034WC14	Replication protein A 70 kDa DNA-binding subunit OS=Bactrocera dorsalis GN=RFA1 PE=4 SV=1 - [A0A034WC14_BACDO]	13.91	7	7	8	611	67.9714	7.78174	1.05124	1.05365	1.11067	1.07185	0.0659182
A0A034VZA9	39S ribosomal protein L14, mitochondrial OS=Bactrocera dorsalis GN=RM14 PE=3 SV=1 - [A0A034VZA9_BACDO]	5.78	1	1	1	173	19.3577	10.2573	0.732205	0.758772	0.463839	0.651605	0.0659511
A0A034W207	Guanine nucleotide-binding protein G(Q) subunit alpha OS=Bactrocera dorsalis GN=GNAQ PE=4 SV=1 - [A0A034W207_BACDO]	10.76	4	4	10	353	41.5189	5.10986	1.07796	1.12595	1.04795	1.08395	0.0660394
A0A034VX77	Adult cuticle protein 1 OS=Bactrocera dorsalis GN=CUA1 PE=4 SV=1 - [A0A034VX77_BACDO]	19.85	1	1	21	136	12.849	9.5835	1.08587	1.03133	1.05721	1.05814	0.0661982
A0A034VAY1	Serine/threonine-protein kinase PAK 1 OS=Bactrocera dorsalis GN=PAK1 PE=4 SV=1 - [A0A034VAY1_BACDO]	10.77	2	2	4	362	38.291	8.17725	1.12727	1.04623	1.08541	1.0863	0.0662902
A0A034VNT3	Gelsolin OS=Bactrocera dorsalis GN=GELS PE=4 SV=1 - [A0A034VNT3_BACDO]	19.43	11	11	11	731	82.5868	4.94482	0.760672	0.797774	0.917715	0.825387	0.066406
A0A034VK14	Tyrosine-protein phosphatase non-receptor type 23 OS=Bactrocera dorsalis GN=PTN23 PE=4 SV=1 - [A0A034VK14_BACDO]	1.91	1	1	1	890	97.8979	7.09326	0.898252	0.916546	0.805546	0.873448	0.0664508
A0A034V199	Basement membrane-specific heparan sulfate proteoglycan core protein (Fragment) OS=Bactrocera dorsalis GN=PGBM PE=4 SV=1 - [A0A034V199_BACDO]	40.72	65	65	212	2122	234.639	5.21143	1.06544	1.02502	1.07224	1.05423	0.066547
A0A034VTP9	Hemocytin (Fragment) OS=Bactrocera dorsalis GN=HMCT PE=4 SV=1 - [A0A034VTP9_BACDO]	8.17	6	6	7	992	110.394	5.5542	0.932681	0.901368	0.964667	0.932905	0.066825
A0A034VDE1	Tyrosine-protein phosphatase 69D OS=Bactrocera dorsalis GN=PTP69 PE=4 SV=1 - [A0A034VDE1_BACDO]	4.45	5	5	5	1506	172.066	6.99072	0.965025	0.899809	0.926973	0.930602	0.0669091
A0A034WAG6	Ran GTPase-activating protein OS=Bactrocera dorsalis GN=RAGP1 PE=4 SV=1 - [A0A034WAG6_BACDO]	5.79	3	3	3	587	64.9541	4.62744	1.05716	1.16622	1.12824	1.11721	0.0669788
A0A034VZY9	Heat shock 70 kDa protein 4 OS=Bactrocera dorsalis GN=HSP74 PE=3 SV=1 - [A0A034VZY9_BACDO]	44.81	27	27	54	810	89.89	5.79541	1.0093	1.01861	1.00827	1.01206	0.0669912
A0A034VQG7	Zinc finger protein ubi-d4 A OS=Bactrocera dorsalis GN=REQUA PE=4 SV=1 - [A0A034VQG7_BACDO]	3.01	1	1	1	365	40.1238	9.05615	1.43662	1.56591	1.19454	1.39902	0.0670104
A0A034WLA5	ATP-dependent RNA helicase vasa, isoform A OS=Bactrocera dorsalis GN=VASA1 PE=3 SV=1 - [A0A034WLA5_BACDO]	3.06	1	2	2	621	67.8971	5.13525	1.26059	1.17736	1.09322	1.17706	0.0670613
A0A034V9S6	Ubiquilin-1 OS=Bactrocera dorsalis GN=UBQL1 PE=4 SV=1 - [A0A034V9S6_BACDO]	38.2	14	14	32	534	57.5032	5.12256	0.952197	0.912064	0.963744	0.942668	0.0671872
M1F1J2	Glutathione-s-transferase omega class 1 OS=Bactrocera dorsalis GN=GST PE=2 SV=1 - [M1F1J2_BACDO]	24.39	5	6	9	246	28.1276	6.88818	0.948431	0.966287	0.912869	0.942529	0.067195
A0A034VN45	60S ribosomal protein L4 OS=Bactrocera dorsalis GN=RL4 PE=4 SV=1 - [A0A034VN45_BACDO]	49.88	21	21	49	411	46.3957	11.5317	0.976678	0.95062	0.932793	0.953364	0.0672159
A0A034WU59	Ras-related protein Rab-18 OS=Bactrocera dorsalis GN=RAB18 PE=3 SV=1 - [A0A034WU59_BACDO]	26.15	6	6	6	195	21.9833	5.77002	0.964048	0.983325	0.951744	0.966372	0.0672486
A0A034VX27	Protein son of sevenless (Fragment) OS=Bactrocera dorsalis GN=SOS PE=4 SV=1 - [A0A034VX27_BACDO]	1.52	2	2	2	1640	184.2	7.31299	0.856159	0.779707	0.919754	0.851873	0.0672519
A0A034WVT6	Membrane metallo-endopeptidase-like 1 (Fragment) OS=Bactrocera dorsalis GN=MMEL1 PE=4 SV=1 - [A0A034WVT6_BACDO]	26.47	16	16	22	714	82.4706	6.01123	1.02193	1.03385	1.01238	1.02272	0.0672722
A0A034VMU0	Tubulin polyglutamylase TTLL6 OS=Bactrocera dorsalis GN=TTLL6 PE=4 SV=1 - [A0A034VMU0_BACDO]	5.72	2	2	3	507	58.9833	8.33838	0.923472	0.942688	0.860104	0.908755	0.0673075
A0A034WJH1	ELAV-like protein 2 (Fragment) OS=Bactrocera dorsalis GN=ELAV2 PE=4 SV=1 - [A0A034WJH1_BACDO]	19.12	4	6	7	476	50.5625	9.49561	0.985279	0.959692	0.973966	0.972979	0.0675432
A0A034VQJ6	Uncharacterized protein OS=Bactrocera dorsalis PE=4 SV=1 - [A0A034VQJ6_BACDO]	9	6	6	7	622	66.9303	9.0415	1.05335	1.04808	1.10804	1.06982	0.0677845
A0A034VPX8	Neuroligin-3 OS=Bactrocera dorsalis GN=NLGN3 PE=4 SV=1 - [A0A034VPX8_BACDO]	17.88	10	10	12	744	83.6886	7.13721	1.19791	1.06938	1.19491	1.15407	0.0679511
A0A034WJX0	Protein croquemort OS=Bactrocera dorsalis GN=CRQ PE=4 SV=1 - [A0A034WJX0_BACDO]	14.14	5	5	9	488	55.8296	5.96045	0.888994	0.809699	0.926249	0.874981	0.0679534
M1F3Z7	Glutathione-s-transferase delta class 1 OS=Bactrocera dorsalis GN=GST PE=2 SV=1 - [M1F3Z7_BACDO]	48.37	11	11	22	215	24.7687	6.34131	1.03586	1.037	1.01288	1.02858	0.0679757
A0A034W7P3	2-methoxy-6-polyprenyl-1,4-benzoquinol methylase, mitochondrial (Fragment) OS=Bactrocera dorsalis GN=COQ5 PE=3 SV=1 - [A0A034W7P3_BACDO]	3.23	1	1	2	341	39.1817	8.44092	0.96444	0.941307	0.904693	0.936813	0.0681197
A0A034W0F6	Retinol dehydrogenase 13 OS=Bactrocera dorsalis GN=RDH13 PE=3 SV=1 - [A0A034W0F6_BACDO]	2.46	1	1	2	325	36.4638	8.95361	0.776654	0.906101	0.883001	0.855252	0.0681712
A0A034VVN7	Diacylglycerol kinase OS=Bactrocera dorsalis GN=DGKQ PE=3 SV=1 - [A0A034VVN7_BACDO]	5.73	4	4	5	994	110.87	6.91748	0.852098	0.884929	0.949907	0.895645	0.0681766
A0A034WIM4	Superoxide dismutase [Cu-Zn] OS=Bactrocera dorsalis GN=SODCP PE=3 SV=1 - [A0A034WIM4_BACDO]	43.75	6	6	16	176	18.3232	6.94678	1.0545	1.02985	1.08304	1.0558	0.0681941
A0A034V9G7	Eukaryotic translation initiation factor 5B OS=Bactrocera dorsalis GN=IF2P PE=4 SV=1 - [A0A034V9G7_BACDO]	6.58	6	6	6	1215	134.893	5.47803	0.897997	0.955992	0.948201	0.934063	0.0682746
A0A034WAP1	Beta-ureidopropionase OS=Bactrocera dorsalis GN=BUP1 PE=4 SV=1 - [A0A034WAP1_BACDO]	22.34	5	5	8	385	43.4109	6.7417	1.05981	1.15605	1.09182	1.10256	0.0684018
A0A034VZI4	Putative Ras GTPase-activating protein (Fragment) OS=Bactrocera dorsalis GN=GAP2 PE=4 SV=1 - [A0A034VZI4_BACDO]	1.37	1	1	2	659	71.8557	7.7085	0.948398	0.888799	0.947827	0.928341	0.0684097
A0A034VEK8	Uncharacterized protein (Fragment) OS=Bactrocera dorsalis PE=4 SV=1 - [A0A034VEK8_BACDO]	4.03	1	1	1	298	29.414	9.36377	0.908499	0.800307	0.905214	0.87134	0.0685132
A0A034VQF3	Serine/threonine-protein kinase mig-15 (Fragment) OS=Bactrocera dorsalis GN=MIG15 PE=4 SV=1 - [A0A034VQF3_BACDO]	3.46	1	1	1	549	60.6709	9.5249	0.87608	0.872565	0.955898	0.901514	0.0685767
A0A034WS53	Putative 26S proteasome non-ATPase regulatory subunit 3 OS=Bactrocera dorsalis GN=PSMD3 PE=4 SV=1 - [A0A034WS53_BACDO]	43	17	17	23	493	56.1184	8.63135	0.97122	0.931167	0.963911	0.955433	0.0685917
A0A034VV15	Solute carrier organic anion transporter family member OS=Bactrocera dorsalis GN=SO5A1 PE=3 SV=1 - [A0A034VV15_BACDO]	3.51	1	1	1	797	89.0844	6.48096	0.799896	0.799367	0.929871	0.843045	0.0687147
A0A034WEI1	Replication factor C subunit 5 OS=Bactrocera dorsalis GN=RFC5 PE=4 SV=1 - [A0A034WEI1_BACDO]	6.02	1	1	1	332	37.4945	6.56592	0.920636	0.888863	0.800376	0.869958	0.0687506
A0A0G2UKH1	Odorant receptor OS=Bactrocera dorsalis GN=OR13a PE=2 SV=1 - [A0A0G2UKH1_BACDO]	1.81	1	1	1	441	50.7257	8.30908	1.07878	1.07257	1.0267	1.05935	0.0687553
A0A034W0K0	Transmembrane protein 63A OS=Bactrocera dorsalis GN=TM63A PE=4 SV=1 - [A0A034W0K0_BACDO]	2.2	2	2	2	772	87	8.32373	0.925528	0.972232	0.954618	0.950793	0.0687738
A0A034VTN2	Pantothenate kinase 4 (Fragment) OS=Bactrocera dorsalis GN=PANK4 PE=4 SV=1 - [A0A034VTN2_BACDO]	3.17	1	1	1	284	31.5893	5.5415	0.796313	0.903696	0.906607	0.868872	0.0687803
A0A034UZH8	Putative splicing factor, arginine/serine-rich 7 OS=Bactrocera dorsalis GN=RSP7 PE=4 SV=1 - [A0A034UZH8_BACDO]	18.79	7	7	9	495	57.4013	11.4146	1.06504	1.14756	1.07255	1.09505	0.0689651
A0A034WF26	Protein brunelleschi (Fragment) OS=Bactrocera dorsalis GN=BRU PE=4 SV=1 - [A0A034WF26_BACDO]	0.54	1	1	1	1299	143.672	6.45557	1.27119	1.2098	1.09096	1.19065	0.069106
A0A034WD52	Neutral and basic amino acid transport protein rBAT OS=Bactrocera dorsalis GN=SLC31 PE=4 SV=1 - [A0A034WD52_BACDO]	5.09	2	2	2	648	71.4237	5.40186	0.768418	0.746478	0.914668	0.809855	0.0691714
A0A034WV93	Immunoglobulin-binding protein 1 OS=Bactrocera dorsalis GN=IGBP1 PE=4 SV=1 - [A0A034WV93_BACDO]	16.45	4	4	5	377	43.4756	5.57959	1.0799	1.17499	1.08262	1.1125	0.0692482
A0A034WIH9	Replication factor C subunit 4 OS=Bactrocera dorsalis GN=RFC4 PE=4 SV=1 - [A0A034WIH9_BACDO]	10.89	3	3	3	358	39.8464	7.7085	1.05408	1.06849	1.13048	1.08435	0.0692852
A0A034W3F9	Uncharacterized protein OS=Bactrocera dorsalis PE=4 SV=1 - [A0A034W3F9_BACDO]	33.93	3	14	21	445	51.6122	5.50342	1.0529	1.04895	1.01783	1.03989	0.0693564
A0A034VRJ5	Phosphatidylinositol 4,5-bisphosphate 5-phosphatase A OS=Bactrocera dorsalis GN=PI5PA PE=4 SV=1 - [A0A034VRJ5_BACDO]	11.65	3	3	4	352	40.1471	5.92236	0.962379	0.97836	0.985578	0.975439	0.0698222
A0A034WWZ2	Host cell factor OS=Bactrocera dorsalis GN=HCF PE=4 SV=1 - [A0A034WWZ2_BACDO]	2.49	3	3	3	1247	133.489	8.76318	1.11166	1.04169	1.06665	1.07333	0.0698732
A0A034WIX9	Peroxisomal membrane protein 11C OS=Bactrocera dorsalis GN=PX11C PE=4 SV=1 - [A0A034WIX9_BACDO]	8.58	2	2	2	233	26.1127	9.17334	0.890592	0.963848	0.911512	0.921984	0.0699023
A0A034WME3	Mothers against decapentaplegic homolog OS=Bactrocera dorsalis GN=SMAD4 PE=3 SV=1 - [A0A034WME3_BACDO]	2.86	2	2	3	769	81.0961	7.97217	0.869428	0.946238	0.837394	0.884353	0.0699038
A0A034W9X7	Alpha-tocopherol transfer protein OS=Bactrocera dorsalis GN=TTPA PE=4 SV=1 - [A0A034W9X7_BACDO]	2.94	1	1	1	272	31.6037	9.61279	0.811766	0.93783	0.849254	0.866283	0.0700164
A0A034VM92	Endocuticle structural glycoprotein SgAbd-2 (Fragment) OS=Bactrocera dorsalis GN=CUD2 PE=4 SV=1 - [A0A034VM92_BACDO]	25.72	3	3	4	311	27.9563	5.07178	0.890301	0.862732	0.954695	0.902576	0.0700963
A0A034VXB2	Na(+)/H(+) exchange regulatory cofactor NHE-RF2 OS=Bactrocera dorsalis GN=NHRF2 PE=4 SV=1 - [A0A034VXB2_BACDO]	31.51	7	7	9	238	27.0329	8.29443	1.01963	1.03635	1.0557	1.03723	0.070207
A0A034VCR9	Nuclear pore complex protein Nup88 (Fragment) OS=Bactrocera dorsalis GN=NUP88 PE=4 SV=1 - [A0A034VCR9_BACDO]	7.53	2	2	2	332	38.1483	7.10791	1.00728	1.02135	1.02104	1.01656	0.0702887
A0A034WNQ4	DNA-binding protein K10 OS=Bactrocera dorsalis GN=K10 PE=4 SV=1 - [A0A034WNQ4_BACDO]	4.34	2	2	2	346	37.9317	10.6968	1.08784	1.0289	1.07071	1.06248	0.0703209
A0A034VIW7	Pyridoxal kinase OS=Bactrocera dorsalis GN=PDXK PE=4 SV=1 - [A0A034VIW7_BACDO]	25.33	7	7	11	304	33.9949	6.65381	0.890482	0.95449	0.943575	0.929516	0.0704583
A0A034VTW7	Synaptic vesicular amine transporter OS=Bactrocera dorsalis GN=VMAT2 PE=4 SV=1 - [A0A034VTW7_BACDO]	5.69	3	3	4	650	69.8143	6.06201	0.871411	0.912941	0.955661	0.913338	0.0705325
A0A034VUQ3	Sodium-independent sulfate anion transporter OS=Bactrocera dorsalis GN=S2611 PE=3 SV=1 - [A0A034VUQ3_BACDO]	9	4	4	7	600	66.0014	8.42627	1.07584	1.03708	1.10892	1.07395	0.0705783
A0A034WRP8	Alpha-tocopherol transfer-like protein OS=Bactrocera dorsalis GN=TTPAL PE=4 SV=1 - [A0A034WRP8_BACDO]	30.87	10	10	21	311	36.2095	7.45947	1.03934	1.08477	1.03874	1.05428	0.0706054
A0A034V7N7	Protein lethal(2) giant larvae OS=Bactrocera dorsalis GN=L2GL PE=4 SV=1 - [A0A034V7N7_BACDO]	18.96	18	18	25	1176	127.85	6.1001	1.07912	1.06468	1.02591	1.05657	0.070627
J7GTD5	Prophenoloxidase 1 OS=Bactrocera dorsalis PE=2 SV=1 - [J7GTD5_BACDO]	24.27	5	14	38	684	79.3765	6.78564	0.836409	0.917109	0.931208	0.894909	0.0706941
A0A034V4G9	Integrin alpha-PS2 (Fragment) OS=Bactrocera dorsalis GN=ITA2 PE=4 SV=1 - [A0A034V4G9_BACDO]	3.76	2	2	2	426	46.4093	8.07471	1.09366	1.135	1.24187	1.15684	0.0709335
A0A034WAD5	Glutamate decarboxylase-like protein 1 OS=Bactrocera dorsalis GN=GADL1 PE=3 SV=1 - [A0A034WAD5_BACDO]	4.85	2	2	2	577	64.6042	7.48877	0.920181	0.856492	0.774697	0.850457	0.0709448
A0A034VNH1	Nuclear pore complex protein Nup160-like protein (Fragment) OS=Bactrocera dorsalis GN=NU160 PE=4 SV=1 - [A0A034VNH1_BACDO]	8.67	2	2	2	415	46.2104	5.24951	0.795855	0.880853	0.923527	0.866745	0.070962
A0A034VDZ3	Uncharacterized protein (Fragment) OS=Bactrocera dorsalis PE=4 SV=1 - [A0A034VDZ3_BACDO]	3.41	1	2	2	440	49.6602	8.42627	0.957619	0.874371	0.911605	0.914532	0.0710049
A0A034WBB8	Uncharacterized protein OS=Bactrocera dorsalis PE=4 SV=1 - [A0A034WBB8_BACDO]	10.47	3	3	7	401	45.3712	9.53955	1.03771	1.04188	1.01375	1.03111	0.0710099
A0A034WW62	EGF, latrophilin and seven transmembrane domain-containing protein 1 (Fragment) OS=Bactrocera dorsalis GN=ELTD1 PE=4 SV=1 - [A0A034WW62_BACDO]	22.33	2	2	2	206	22.2269	8.01611	1.06547	1.02147	1.05888	1.04861	0.0710967
A0A034WK34	Nucleolar protein 14-like protein OS=Bactrocera dorsalis GN=NOP14 PE=4 SV=1 - [A0A034WK34_BACDO]	1.14	1	1	1	875	101.666	5.93506	1.10467	1.32005	1.28443	1.23638	0.0711309
A0A034VS06	Putative multidrug resistance-associated protein lethal(2)03659 (Fragment) OS=Bactrocera dorsalis GN=L259 PE=3 SV=1 - [A0A034VS06_BACDO]	17.09	12	12	22	673	74.7924	9.20264	1.01504	1.03857	1.02122	1.02494	0.0713238
A0A034W2P8	39S ribosomal protein L2, mitochondrial OS=Bactrocera dorsalis GN=RM02 PE=4 SV=1 - [A0A034W2P8_BACDO]	8.33	2	2	4	300	33.4131	10.1841	1.0388	1.07361	1.11196	1.07479	0.0713652
A0A034WVC3	F-actin-capping protein subunit alpha OS=Bactrocera dorsalis GN=CAPZA PE=4 SV=1 - [A0A034WVC3_BACDO]	14.69	3	3	3	286	32.8914	5.5415	1.02886	1.0864	1.08356	1.06627	0.071376
A0A034W5G2	Protein yellow (Fragment) OS=Bactrocera dorsalis GN=YELL PE=4 SV=1 - [A0A034W5G2_BACDO]	9.92	4	4	4	494	56.3477	6.72705	0.939823	0.889926	0.828494	0.886081	0.0714212
A0A0G2UEN8	Odorant binding protein 19d-1 OS=Bactrocera dorsalis GN=OBP19d-1 PE=2 SV=1 - [A0A0G2UEN8_BACDO]	32.62	1	5	16	141	15.3373	4.61475	1.09572	1.19834	1.08646	1.12684	0.0714278
A0A034WAK0	Uncharacterized protein OS=Bactrocera dorsalis PE=4 SV=1 - [A0A034WAK0_BACDO]	14.66	2	2	9	116	13.3271	8.95361	0.946489	0.900745	0.960742	0.935992	0.0714764
A0A034WLT6	Uncharacterized protein (Fragment) OS=Bactrocera dorsalis PE=4 SV=1 - [A0A034WLT6_BACDO]	22.49	24	24	50	1174	133.951	9.72998	1.01063	1.02065	1.03095	1.02074	0.0714881
A0A034W4A7	Glutathione S-transferase 1-1 OS=Bactrocera dorsalis GN=GSTT1 PE=3 SV=1 - [A0A034W4A7_BACDO]	18.36	2	3	4	207	23.7011	5.94775	0.902608	0.932862	0.825437	0.886969	0.0715702
A0A034VB29	Phospholipase D2 (Fragment) OS=Bactrocera dorsalis GN=PLD2 PE=4 SV=1 - [A0A034VB29_BACDO]	2.62	1	1	1	381	43.4384	8.76318	1.16522	1.36272	1.16663	1.23152	0.0717473
A0A034W4L2	Enhancer of mRNA-decapping protein 3 OS=Bactrocera dorsalis GN=EDC3 PE=4 SV=1 - [A0A034W4L2_BACDO]	5.98	3	4	5	585	64.6746	8.36768	0.939461	0.836893	0.904857	0.893737	0.0718246
A0A034WBX5	Glutathione S-transferase theta-1 OS=Bactrocera dorsalis GN=GSTT1 PE=3 SV=1 - [A0A034WBX5_BACDO]	35.09	8	8	23	228	26.3867	8.82178	1.0215	1.06225	1.06502	1.04959	0.0719107
A0A034WID5	Uncharacterized protein OS=Bactrocera dorsalis PE=4 SV=1 - [A0A034WID5_BACDO]	3.48	1	1	1	230	26.7017	5.08447	1.0671	1.20526	1.15384	1.14207	0.0719441
A0A034V6M6	Antithrombin-III OS=Bactrocera dorsalis GN=ANT3 PE=3 SV=1 - [A0A034V6M6_BACDO]	44.08	16	16	39	422	47.869	5.5415	0.93878	0.980105	0.944491	0.954459	0.0719977
A0A034WKS2	Trafficking protein particle complex subunit 1 (Fragment) OS=Bactrocera dorsalis GN=TPPC1 PE=4 SV=1 - [A0A034WKS2_BACDO]	19.01	2	2	2	142	16.7806	8.96826	1.08331	1.09415	1.03045	1.0693	0.0720159
A0A034VSP0	Phagocyte signaling-impaired protein OS=Bactrocera dorsalis GN=NAA25 PE=4 SV=1 - [A0A034VSP0_BACDO]	2.63	2	3	4	989	114.453	6.58057	1.02406	1.05886	1.03027	1.03773	0.0720439
A0A034VYE6	Cyclin-dependent kinase 12 OS=Bactrocera dorsalis GN=CDK12 PE=4 SV=1 - [A0A034VYE6_BACDO]	0.94	1	1	1	1382	153.081	9.89111	0.917888	0.928623	0.973515	0.940009	0.072046
A0A034WQP3	Metallo-beta-lactamase domain-containing protein 1 OS=Bactrocera dorsalis GN=MBLC1 PE=4 SV=1 - [A0A034WQP3_BACDO]	6.19	1	1	1	226	25.3503	5.90967	0.915293	0.818976	0.919356	0.884542	0.0721013
A0A034VZW3	Transitional endoplasmic reticulum ATPase TER94 OS=Bactrocera dorsalis GN=TERA PE=3 SV=1 - [A0A034VZW3_BACDO]	54.32	34	34	99	799	88.6644	5.42725	0.989941	0.972151	0.96885	0.976981	0.0722931
A0A034WR93	DNA-binding protein RFXANK (Fragment) OS=Bactrocera dorsalis GN=RFXK PE=4 SV=1 - [A0A034WR93_BACDO]	3.66	1	1	1	328	35.3544	6.17627	1.03991	1.10152	1.12429	1.08857	0.0723058
A0A034VYC0	Vacuolar protein sorting-associated protein VTA1-like protein OS=Bactrocera dorsalis GN=VTA1 PE=4 SV=1 - [A0A034VYC0_BACDO]	24.92	6	6	11	317	34.7134	4.7417	0.976749	0.974002	0.946125	0.965625	0.0723155
A0A034W091	Tafazzin-like protein OS=Bactrocera dorsalis GN=TAZ PE=4 SV=1 - [A0A034W091_BACDO]	2.68	1	1	2	261	30.3319	9.14404	1.25385	1.13632	1.09977	1.16331	0.0723237
A0A034W9S7	ATP synthase subunit O, mitochondrial (Fragment) OS=Bactrocera dorsalis GN=ATPO PE=3 SV=1 - [A0A034W9S7_BACDO]	62.22	15	15	53	225	24.3172	9.72998	1.08188	1.03681	1.03785	1.05218	0.0723568
A0A034W280	Phosphoglycolate phosphatase OS=Bactrocera dorsalis GN=PGP PE=3 SV=1 - [A0A034W280_BACDO]	30.94	6	6	9	307	33.8098	5.30029	0.876035	0.920161	0.957129	0.917775	0.0725359
A0A034WFQ4	Ornithine aminotransferase, mitochondrial OS=Bactrocera dorsalis GN=OAT PE=3 SV=1 - [A0A034WFQ4_BACDO]	2.34	1	1	1	427	47.5614	6.56592	0.846214	0.947953	0.842738	0.878968	0.0725498
A0A034VEF7	Amidophosphoribosyltransferase (Fragment) OS=Bactrocera dorsalis GN=PUR1 PE=4 SV=1 - [A0A034VEF7_BACDO]	6.9	1	1	1	145	15.5763	8.6167	0.961361	0.879628	0.893981	0.911657	0.0725913
A0A034WFX7	Stress-induced-phosphoprotein 1 OS=Bactrocera dorsalis GN=STIP1 PE=4 SV=1 - [A0A034WFX7_BACDO]	27.98	10	10	20	486	54.9198	7.6499	0.936173	0.978861	0.955105	0.956713	0.0726315
A0A034WR63	Galectin (Fragment) OS=Bactrocera dorsalis PE=4 SV=1 - [A0A034WR63_BACDO]	30.6	6	6	8	232	26.6224	6.56592	0.888045	0.895998	0.963681	0.915908	0.0726668
A0A034WRL7	Peroxiredoxin-6 (Fragment) OS=Bactrocera dorsalis GN=PRDX6 PE=4 SV=1 - [A0A034WRL7_BACDO]	9.04	2	2	6	188	21.513	5.47803	1.04612	1.10533	1.14194	1.0978	0.0727083
A0A034V1A5	Putative 6-phosphogluconolactonase OS=Bactrocera dorsalis GN=6PGL PE=4 SV=1 - [A0A034V1A5_BACDO]	11.76	3	3	3	238	26.2737	5.71924	0.967887	0.899555	0.919882	0.929108	0.0728485
A0A034V2A5	Microtubule-associated protein futsch (Fragment) OS=Bactrocera dorsalis GN=FUTSC PE=4 SV=1 - [A0A034V2A5_BACDO]	35.4	12	12	16	404	44.5592	4.61475	0.887921	0.926145	0.961848	0.925305	0.0728498
A0A034WTF0	Cytochrome c oxidase assembly protein COX16-like protein, mitochondrial (Fragment) OS=Bactrocera dorsalis GN=COX16 PE=4 SV=1 - [A0A034WTF0_BACDO]	8.55	1	1	1	117	13.8241	8.92432	1.17416	1.11888	1.05827	1.1171	0.0728671
A0A034V1F0	Protein lava lamp OS=Bactrocera dorsalis GN=LVA PE=4 SV=1 - [A0A034V1F0_BACDO]	9.47	25	26	35	3591	406.729	4.84326	1.00911	1.0192	1.0275	1.0186	0.0728819
A1Y9A1	NADH-ubiquinone oxidoreductase chain 5 OS=Bactrocera dorsalis GN=nad5 PE=3 SV=1 - [A1Y9A1_BACDO]	3.66	1	1	1	573	64.412	6.27783	0.948047	0.862506	0.836925	0.882493	0.0729251
A0A034V144	Myotubularin-related protein 2 OS=Bactrocera dorsalis GN=MTMR2 PE=4 SV=1 - [A0A034V144_BACDO]	9.35	4	4	4	620	70.1646	8.52881	0.977224	0.973636	0.946119	0.96566	0.0730063
A0A034WWC7	Gamma-glutamyltranspeptidase 1 OS=Bactrocera dorsalis GN=GGT1 PE=4 SV=1 - [A0A034WWC7_BACDO]	1.37	1	1	1	582	63.5174	5.80811	0.884106	0.961761	0.918598	0.921488	0.0730121
A0A034WE14	Uncharacterized protein OS=Bactrocera dorsalis PE=4 SV=1 - [A0A034WE14_BACDO]	17.76	2	2	5	152	17.7384	8.07471	1.02036	1.02708	1.05149	1.03298	0.073318
A0A034W4X7	Solute carrier family 25 member 35 OS=Bactrocera dorsalis GN=S2535 PE=3 SV=1 - [A0A034W4X7_BACDO]	11.43	2	2	2	175	19.261	9.67139	1.10445	1.15896	1.05382	1.10574	0.0734592
A0A034WBC4	Prohibitin-2 OS=Bactrocera dorsalis GN=PHB2 PE=4 SV=1 - [A0A034WBC4_BACDO]	57.19	16	16	30	299	33.1878	9.65674	1.0178	1.0114	1.03096	1.02005	0.0734796
A0A034VWV3	Mitochondrial sodium/hydrogen exchanger 9B2 (Fragment) OS=Bactrocera dorsalis GN=SL9B2 PE=4 SV=1 - [A0A034VWV3_BACDO]	3.53	1	1	1	283	30.1771	9.87646	0.94578	0.934106	0.86836	0.916082	0.0734855
M1JNK3	Superoxide dismutase [Cu-Zn] OS=Bactrocera dorsalis GN=SODC PE=2 SV=1 - [M1JNK3_BACDO]	67.32	10	10	52	153	15.6428	6.31592	1.03406	1.01387	1.01727	1.02173	0.0734968
A0A034WPT5	Transmembrane emp24 domain-containing protein eca OS=Bactrocera dorsalis GN=TMEDE PE=3 SV=1 - [A0A034WPT5_BACDO]	19.44	4	4	4	216	25.1327	6.93213	1.04989	1.03439	1.01647	1.03358	0.0736714
A0A034WA05	Transmembrane protein 177 OS=Bactrocera dorsalis GN=TM177 PE=4 SV=1 - [A0A034WA05_BACDO]	7.74	3	3	4	323	37.0923	9.33447	1.04503	1.06748	1.02261	1.04504	0.0736785
A0A034WAF8	WD repeat-containing protein 7 OS=Bactrocera dorsalis GN=WDR7 PE=4 SV=1 - [A0A034WAF8_BACDO]	7.35	9	9	13	1484	165.766	7.51807	0.941686	0.920833	0.974523	0.945681	0.0737282
A0A034V9L6	Fatty-acid amide hydrolase 2 OS=Bactrocera dorsalis GN=FAAH2 PE=4 SV=1 - [A0A034V9L6_BACDO]	33.39	15	15	31	569	63.1116	8.95361	0.974806	0.979758	0.950222	0.968262	0.0737542
A0A034WJ66	SUMO-activating enzyme subunit 1 OS=Bactrocera dorsalis GN=SAE1 PE=4 SV=1 - [A0A034WJ66_BACDO]	20.77	6	6	10	337	37.4093	5.32568	1.06659	1.04692	1.02175	1.04509	0.0737899
A0A034WB53	Cullin-5 (Fragment) OS=Bactrocera dorsalis GN=CUL5 PE=3 SV=1 - [A0A034WB53_BACDO]	1.18	1	1	1	850	97.8425	8.77783	0.662926	0.891578	0.75422	0.769575	0.0740469
A0A034WU70	Protein ACN9-like protein, mitochondrial OS=Bactrocera dorsalis GN=ACN9 PE=4 SV=1 - [A0A034WU70_BACDO]	12.5	1	1	1	128	14.5487	8.1333	1.13077	1.11749	1.27449	1.17425	0.0740842
A0A034VUV3	Lamin Dm0 OS=Bactrocera dorsalis GN=LAM0 PE=4 SV=1 - [A0A034VUV3_BACDO]	70.5	38	41	104	617	69.7025	6.22705	1.02463	1.03723	1.0663	1.04272	0.0742373
W6A0Y6	Interferon-inducible double stranded RNA-dependent protein kinase activator A OS=Bactrocera dorsalis GN=PRKRA PE=2 SV=1 - [W6A0Y6_BACDO]	16.1	4	4	4	292	32.9146	5.2876	1.01662	1.04668	1.0278	1.03037	0.0742908
A0A034WMJ2	Uncharacterized protein OS=Bactrocera dorsalis PE=4 SV=1 - [A0A034WMJ2_BACDO]	1.72	1	1	2	639	72.7088	8.07471	0.66841	0.645842	0.887069	0.733774	0.074302
A0A034WLN3	E3 ubiquitin-protein ligase MIB2 OS=Bactrocera dorsalis GN=MIB2 PE=4 SV=1 - [A0A034WLN3_BACDO]	1.02	1	1	2	1080	119.173	7.84033	0.929002	0.781462	0.784772	0.831745	0.0743622
A0A034WEB5	T-complex protein 1 subunit alpha OS=Bactrocera dorsalis GN=TCPA PE=3 SV=1 - [A0A034WEB5_BACDO]	31.6	15	15	28	557	59.5104	6.7417	0.982885	0.992438	0.976411	0.983911	0.0744775
A0A034VPY0	Transcriptional repressor CTCFL OS=Bactrocera dorsalis GN=CTCFL PE=4 SV=1 - [A0A034VPY0_BACDO]	12.45	11	11	17	1084	115.299	5.07178	0.986066	0.972336	0.958193	0.972198	0.0745239
A0A034VD95	39S ribosomal protein L1, mitochondrial OS=Bactrocera dorsalis GN=RM01 PE=4 SV=1 - [A0A034VD95_BACDO]	7.26	2	2	2	358	41.1955	8.63135	0.87537	0.86418	0.95708	0.898877	0.0745816
A0A034W2E3	Uncharacterized protein OS=Bactrocera dorsalis PE=4 SV=1 - [A0A034W2E3_BACDO]	4.25	1	1	1	353	38.2304	9.40771	0.868169	0.705893	0.8673	0.813787	0.0746549
A0A034WCL6	Peptidyl-prolyl cis-trans isomerase FKBP6 (Fragment) OS=Bactrocera dorsalis GN=FKBP6 PE=4 SV=1 - [A0A034WCL6_BACDO]	8.79	3	3	3	478	54.4757	5.30029	1.0418	1.06632	1.11518	1.07443	0.0746842
A0A034V7G8	Cytochrome c1, heme protein, mitochondrial OS=Bactrocera dorsalis GN=CY1 PE=4 SV=1 - [A0A034V7G8_BACDO]	31.21	8	8	23	330	36.1724	8.92432	1.02039	1.03215	1.05611	1.03622	0.0748879
A0A034WWY5	Adapter molecule Crk OS=Bactrocera dorsalis GN=CRK PE=4 SV=1 - [A0A034WWY5_BACDO]	7.55	2	2	2	318	36.2481	5.92236	1.07551	1.0695	1.16135	1.10212	0.0750206
A0A034VJU9	85/88 kDa calcium-independent phospholipase A2 OS=Bactrocera dorsalis GN=PA2G6 PE=4 SV=1 - [A0A034VJU9_BACDO]	13.53	10	10	12	872	95.9876	6.88818	0.941638	0.868638	0.940471	0.916916	0.0750455
A0A034V716	Phenoloxidase subunit A3 OS=Bactrocera dorsalis GN=PRPA3 PE=4 SV=1 - [A0A034V716_BACDO]	29.58	5	18	42	683	78.7486	6.354	0.887961	0.820198	0.938436	0.882198	0.0751448
A0A034V4E6	Neurogenic locus Notch protein (Fragment) OS=Bactrocera dorsalis GN=NOTCH PE=4 SV=1 - [A0A034V4E6_BACDO]	10.34	13	13	15	1924	203.839	5.30029	1.07492	1.13937	1.22069	1.14499	0.0751842
A0A034VIW1	Lon protease homolog OS=Bactrocera dorsalis GN=LONM PE=3 SV=1 - [A0A034VIW1_BACDO]	28.81	22	22	43	972	109.422	7.6499	0.987057	0.978751	0.963657	0.976488	0.0753836
A0A034WMR1	Serine protease 42 (Fragment) OS=Bactrocera dorsalis GN=PRS42 PE=3 SV=1 - [A0A034WMR1_BACDO]	2.64	1	1	1	379	39.1693	6.48096	0.901098	0.930436	0.816329	0.882621	0.0754578
A0A034V728	Patj-like protein (Fragment) OS=Bactrocera dorsalis GN=PATJ PE=4 SV=1 - [A0A034V728_BACDO]	21.43	9	9	10	588	63.2903	5.03369	1.03022	1.01204	1.01528	1.01918	0.0756308
A0A034WGZ0	Translin OS=Bactrocera dorsalis GN=TSN PE=4 SV=1 - [A0A034WGZ0_BACDO]	15.55	3	3	6	238	27.2969	5.84619	0.924427	0.975427	0.949034	0.949629	0.0758683
A0A034W396	Uncharacterized protein OS=Bactrocera dorsalis PE=4 SV=1 - [A0A034W396_BACDO]	4.39	1	1	1	228	24.4329	8.20654	0.904382	0.969433	0.933048	0.935621	0.0758798
A0A034W6R6	60S ribosomal protein L17 OS=Bactrocera dorsalis GN=RL17 PE=3 SV=1 - [A0A034W6R6_BACDO]	31.72	7	8	18	186	21.5423	10.3599	1.07345	1.11922	1.04077	1.07781	0.0758985
A0A034WCI4	ATP synthase subunit alpha OS=Bactrocera dorsalis GN=ATPA PE=3 SV=1 - [A0A034WCI4_BACDO]	63.95	38	38	194	552	59.4784	9.1001	1.02549	1.03388	1.01057	1.02331	0.0759269
A0A034VV03	Protein phosphatase methylesterase 1 OS=Bactrocera dorsalis GN=PPME1 PE=3 SV=1 - [A0A034VV03_BACDO]	3.37	1	1	2	416	46.0923	6.27783	0.932628	0.797741	0.784739	0.838369	0.0759437
A0A034V3D9	Low-density lipoprotein receptor-related protein 2 (Fragment) OS=Bactrocera dorsalis GN=LRP2 PE=4 SV=1 - [A0A034V3D9_BACDO]	38.45	9	23	44	606	69.4989	4.4751	1.04158	1.08031	1.12527	1.08239	0.0764153
A0A034VPQ5	Actin-related protein 2/3 complex subunit 4 OS=Bactrocera dorsalis GN=ARPC4 PE=3 SV=1 - [A0A034VPQ5_BACDO]	33.93	5	5	6	168	19.5652	8.45557	0.932621	0.849341	0.933271	0.905078	0.0764464
A0A034VPW0	Nicotinate phosphoribosyltransferase (Fragment) OS=Bactrocera dorsalis GN=PNCB PE=4 SV=1 - [A0A034VPW0_BACDO]	28.44	12	12	20	524	58.5583	6.99072	0.927442	0.961566	0.972459	0.953822	0.0764661
A0A034V9F1	Protein STRUBBELIG-RECEPTOR FAMILY 7 OS=Bactrocera dorsalis GN=SRF7 PE=4 SV=1 - [A0A034V9F1_BACDO]	5.01	3	3	3	719	78.2008	5.07178	1.0147	1.04231	1.048	1.035	0.0765204
A0A034WIR4	DnaJ-like protein subfamily C member 2 OS=Bactrocera dorsalis GN=DNJC2 PE=4 SV=1 - [A0A034WIR4_BACDO]	1.94	1	1	1	618	72.1937	8.27979	1.03462	1.09878	1.11335	1.08225	0.0766382
A0A034WLR1	SPARC OS=Bactrocera dorsalis GN=SPRC PE=4 SV=1 - [A0A034WLR1_BACDO]	5.25	2	2	3	305	35.2585	4.70361	1.03004	1.09843	1.08584	1.07144	0.0767079
A0A034VA45	Ral GTPase-activating protein subunit beta (Fragment) OS=Bactrocera dorsalis GN=RLGPB PE=4 SV=1 - [A0A034VA45_BACDO]	1.07	1	1	1	1305	144.367	6.0874	0.882886	0.615572	0.670177	0.722878	0.0767463
A0A034V449	Baculoviral IAP repeat-containing protein 6 (Fragment) OS=Bactrocera dorsalis GN=BIRC6 PE=4 SV=1 - [A0A034V449_BACDO]	0.7	1	1	1	1846	202.011	5.56689	0.863863	0.639234	0.808287	0.770461	0.0767579
A0A034WHC8	Uncharacterized protein OS=Bactrocera dorsalis PE=4 SV=1 - [A0A034WHC8_BACDO]	2.63	1	1	2	266	30.2641	4.94482	0.963023	0.944269	0.898916	0.935403	0.0769068
A0A034VGW8	Myeloid leukemia factor OS=Bactrocera dorsalis GN=MLF PE=4 SV=1 - [A0A034VGW8_BACDO]	12.87	2	2	2	342	37.8051	6.13818	0.909244	0.86702	0.957545	0.91127	0.0769722
A0A034W735	Ubiquitin-conjugating enzyme E2 R2 OS=Bactrocera dorsalis GN=UB2R2 PE=3 SV=1 - [A0A034W735_BACDO]	2.41	1	1	1	290	32.5725	4.51318	1.09209	1.12754	1.03978	1.08647	0.0769788
A0A034VZ78	CTL-like protein 1 OS=Bactrocera dorsalis GN=CTLH1 PE=4 SV=1 - [A0A034VZ78_BACDO]	11.64	6	6	7	687	77.4481	7.79639	1.11796	1.10962	1.03625	1.08794	0.0771889
A0A034VML4	Calcium-transporting ATPase OS=Bactrocera dorsalis GN=ATC1 PE=3 SV=1 - [A0A034VML4_BACDO]	39.52	40	41	105	1002	109.727	5.37646	0.956424	0.984082	0.947352	0.962619	0.0773318
A0A034VS34	Uncharacterized protein OS=Bactrocera dorsalis PE=4 SV=1 - [A0A034VS34_BACDO]	3.67	3	3	4	818	90.3205	8.25049	1.0579	1.02101	1.06953	1.04948	0.0773561
A0A034VKC7	Profilin OS=Bactrocera dorsalis GN=PROF PE=3 SV=1 - [A0A034VKC7_BACDO]	55.56	6	6	9	126	13.7889	6.27783	1.02787	1.03475	1.01052	1.02438	0.0774333
A0A034WLK7	Uncharacterized protein OS=Bactrocera dorsalis PE=4 SV=1 - [A0A034WLK7_BACDO]	19.35	2	2	5	155	16.6448	9.42236	1.1386	1.17296	1.05228	1.12128	0.0775545
A0A034WEC7	Kinesin-like protein OS=Bactrocera dorsalis GN=KINH PE=3 SV=1 - [A0A034WEC7_BACDO]	23.51	18	18	30	974	110.277	5.73193	1.02723	1.04013	1.01274	1.0267	0.0776676
A0A034VF73	Ras-related protein Rab-32 OS=Bactrocera dorsalis GN=RAB32 PE=3 SV=1 - [A0A034VF73_BACDO]	5.1	2	2	3	451	49.4988	7.37158	1.101	1.22475	1.09754	1.1411	0.0778066
A0A034VNP6	40S ribosomal protein S9 OS=Bactrocera dorsalis GN=RS9 PE=3 SV=1 - [A0A034VNP6_BACDO]	46.67	11	11	21	195	22.6856	10.6821	0.975979	0.924332	0.922681	0.940997	0.0778176
A0A034V3R1	Vitellogenin-6 OS=Bactrocera dorsalis GN=VIT6 PE=4 SV=1 - [A0A034V3R1_BACDO]	14.64	18	18	30	1448	165.02	6.1001	0.947675	0.848691	0.911242	0.902536	0.077821
I1SWI8	Heat shock protein 60 OS=Bactrocera dorsalis GN=Hsp60 PE=2 SV=1 - [I1SWI8_BACDO]	69.81	37	37	88	573	61.0153	5.77002	1.04194	1.04106	1.01303	1.03201	0.0778586
A0A034W3V1	Tyrosine-protein kinase transmembrane receptor Ror2 (Fragment) OS=Bactrocera dorsalis GN=ROR2 PE=4 SV=1 - [A0A034W3V1_BACDO]	3.54	1	1	1	367	41.5713	7.6792	1.01233	1.02968	1.01394	1.01865	0.0779139
A0A034WDJ9	39S ribosomal protein L19, mitochondrial OS=Bactrocera dorsalis GN=RM19 PE=4 SV=1 - [A0A034WDJ9_BACDO]	2.96	1	1	1	304	36.0249	9.39307	1.21473	1.07384	1.12679	1.13845	0.0779184
A0A034VYB1	Glutathione synthetase OS=Bactrocera dorsalis GN=GSHB PE=3 SV=1 - [A0A034VYB1_BACDO]	15.8	6	6	11	424	47.444	6.04932	0.945982	0.895011	0.959824	0.933606	0.0779387
A0A034WT12	Guanine nucleotide-binding protein subunit alpha-like protein OS=Bactrocera dorsalis GN=GNAL PE=4 SV=1 - [A0A034WT12_BACDO]	5.71	1	2	4	420	49.3101	9.01221	0.933534	0.932587	0.979041	0.948387	0.0780264
A0A034WPF7	Enoyl-CoA hydratase domain-containing protein 3, mitochondrial OS=Bactrocera dorsalis GN=ECHD3 PE=4 SV=1 - [A0A034WPF7_BACDO]	17.89	5	5	9	285	30.5248	8.77783	1.16005	1.17937	1.05405	1.13116	0.0780365
A0A034VJX4	Very long-chain-fatty-acid--CoA ligase bubblegum OS=Bactrocera dorsalis GN=BGM PE=4 SV=1 - [A0A034VJX4_BACDO]	40.99	23	23	49	666	73.9648	7.91357	1.01344	1.04045	1.04447	1.03279	0.0780962
A0A034VRY5	Uncharacterized protein OS=Bactrocera dorsalis PE=4 SV=1 - [A0A034VRY5_BACDO]	8.02	2	2	2	349	39.9188	5.36377	0.885037	0.903453	0.965618	0.918036	0.0782196
A0A034WIQ1	3-oxoacyl-(Acyl-carrier-protein) synthase, mitochondrial OS=Bactrocera dorsalis GN=OXSM PE=3 SV=1 - [A0A034WIQ1_BACDO]	3.7	1	1	1	216	23.8822	9.59814	0.971237	0.914921	0.948774	0.944977	0.0782437
A0A034WAU5	Putative transferase CAF17-like protein, mitochondrial OS=Bactrocera dorsalis GN=CAF17 PE=3 SV=1 - [A0A034WAU5_BACDO]	8.19	3	3	3	354	40.2579	9.51025	0.932564	0.9798	0.945622	0.952662	0.0782561
A0A034V776	Anoctamin OS=Bactrocera dorsalis GN=ANO1 PE=3 SV=1 - [A0A034V776_BACDO]	5.87	5	5	6	1040	119.504	6.94678	0.976713	0.93245	0.922134	0.943766	0.0783496
A0A034WG57	CDGSH iron-sulfur domain-containing protein 3, mitochondrial OS=Bactrocera dorsalis GN=CISD3 PE=4 SV=1 - [A0A034WG57_BACDO]	27.86	4	4	5	140	16.0451	9.59814	1.09723	1.10698	1.03221	1.07881	0.0784035
A0A034V3F2	26S protease regulatory subunit 7 OS=Bactrocera dorsalis GN=PRS7 PE=3 SV=1 - [A0A034V3F2_BACDO]	49.65	18	18	31	433	48.513	5.65576	0.979936	0.982056	0.993982	0.985325	0.0784368
A0A034VK16	Cytoskeleton-associated protein 5 (Fragment) OS=Bactrocera dorsalis GN=CKAP5 PE=4 SV=1 - [A0A034VK16_BACDO]	6.54	3	3	4	734	79.7963	7.54736	0.947758	0.975614	0.922665	0.948679	0.0784749
A0A034W1I0	Uncharacterized protein OS=Bactrocera dorsalis PE=4 SV=1 - [A0A034W1I0_BACDO]	1.67	1	1	1	420	48.9318	5.88428	1.07192	1.23828	1.1803	1.1635	0.0785763
A0A034VT19	Defense protein l(2)34Fc OS=Bactrocera dorsalis GN=DFP PE=4 SV=1 - [A0A034VT19_BACDO]	10.13	1	1	2	158	16.6295	8.55811	1.333	1.10059	1.30953	1.24771	0.0785897
A0A034WRQ2	Alpha-parvin OS=Bactrocera dorsalis GN=PARVA PE=4 SV=1 - [A0A034WRQ2_BACDO]	37.7	10	10	18	366	41.9879	6.26514	0.930091	0.97867	0.949219	0.95266	0.0786996
A0A034VQG5	Nucleoprotein TPR OS=Bactrocera dorsalis GN=TPR PE=4 SV=1 - [A0A034VQG5_BACDO]	14.61	32	32	40	2410	270.852	5.08447	1.05645	1.08671	1.02779	1.05698	0.0787137
A0A034VCN2	Carboxypeptidase D OS=Bactrocera dorsalis GN=CBPD PE=4 SV=1 - [A0A034VCN2_BACDO]	9.64	3	3	4	446	50.6271	6.20166	0.942968	0.982959	0.94851	0.958146	0.0788993
A0A034VAK4	Unconventional myosin-XVIIIa OS=Bactrocera dorsalis GN=MY18A PE=4 SV=1 - [A0A034VAK4_BACDO]	5.81	2	2	2	568	65.1771	5.18604	0.767035	0.879462	0.91225	0.852916	0.0789353
A0A034VSZ9	Glucosylceramidase OS=Bactrocera dorsalis GN=GLCM PE=3 SV=1 - [A0A034VSZ9_BACDO]	2.11	1	1	2	379	43.6801	6.39209	0.838441	0.795014	0.938917	0.857457	0.0789417
A0A034WDU4	Endoplasmin OS=Bactrocera dorsalis GN=ENPL PE=3 SV=1 - [A0A034WDU4_BACDO]	42.91	33	34	60	797	91.2932	4.97021	1.04569	1.08268	1.02946	1.05261	0.0791253
A0A034V8X6	LYR motif-containing protein 7 OS=Bactrocera dorsalis GN=LYRM7 PE=4 SV=1 - [A0A034V8X6_BACDO]	24.03	2	2	5	129	14.8536	9.1001	0.966906	0.888233	0.909181	0.92144	0.0791611
A0A034WBB6	Putative ATP-dependent RNA helicase DDX28 OS=Bactrocera dorsalis GN=DDX28 PE=4 SV=1 - [A0A034WBB6_BACDO]	6.45	2	2	2	527	59.273	9.0708	1.04477	1.14119	1.14842	1.11146	0.0793173
A0A034WDY8	Tubulin gamma chain (Fragment) OS=Bactrocera dorsalis GN=TBG1 PE=3 SV=1 - [A0A034WDY8_BACDO]	6.04	3	3	3	513	58.0494	7.10791	1.0216	1.05373	1.07197	1.0491	0.0793664
A0A034V3F4	Tripeptidyl-peptidase 2 OS=Bactrocera dorsalis GN=TPP2 PE=4 SV=1 - [A0A034V3F4_BACDO]	14.04	15	15	18	1353	149.198	7.07861	0.876028	0.918066	0.9609	0.918331	0.0794258
A0A034WWB0	Pre-mRNA-splicing factor Slu7 OS=Bactrocera dorsalis GN=SLU7 PE=4 SV=1 - [A0A034WWB0_BACDO]	3.17	1	2	3	600	68.9387	8.20654	1.07837	1.09759	1.19945	1.12514	0.079518
A0A034WH24	Uncharacterized protein (Fragment) OS=Bactrocera dorsalis PE=4 SV=1 - [A0A034WH24_BACDO]	10.87	1	1	2	138	15.7081	6.37939	1.11776	1.23869	1.0931	1.14985	0.0795222
A0A034WTI1	ATP-dependent (S)-NAD(P)H-hydrate dehydratase OS=Bactrocera dorsalis GN=NNRD PE=3 SV=1 - [A0A034WTI1_BACDO]	11.82	3	3	3	347	38.0619	8.48486	0.954332	0.878821	0.937821	0.923658	0.0795297
A0A034VRE9	40S ribosomal protein S15a OS=Bactrocera dorsalis GN=RS15A PE=3 SV=1 - [A0A034VRE9_BACDO]	59.23	7	7	34	130	14.7478	9.80322	0.953772	0.860365	0.915545	0.909894	0.0798429
A0A034VAI3	Zinc finger CCCH domain-containing protein 14 (Fragment) OS=Bactrocera dorsalis GN=ZC3HE PE=4 SV=1 - [A0A034VAI3_BACDO]	2.17	1	1	1	598	68.6827	9.83252	0.892861	0.778764	0.912566	0.861397	0.0798492
A0A034VXL2	Uncharacterized protein OS=Bactrocera dorsalis PE=4 SV=1 - [A0A034VXL2_BACDO]	2.96	1	1	1	372	42.2738	5.13525	0.338502	0.780006	0.251601	0.456703	0.0799407
A0A034VV89	Calcium/calmodulin-dependent protein kinase type II alpha chain OS=Bactrocera dorsalis GN=KCC2A PE=4 SV=1 - [A0A034VV89_BACDO]	28.37	13	13	21	490	55.5073	7.44482	1.03877	1.06802	1.02342	1.0434	0.0800786
A0A034WEJ0	UPF0047 protein C4A8.02c OS=Bactrocera dorsalis GN=YE72 PE=4 SV=1 - [A0A034WEJ0_BACDO]	14.75	2	2	2	183	19.6348	7.1958	0.866192	0.95869	0.862965	0.895949	0.0801873
A0A034VA22	Uncharacterized protein (Fragment) OS=Bactrocera dorsalis PE=4 SV=1 - [A0A034VA22_BACDO]	6.14	9	9	9	2018	223.746	4.52588	1.05429	1.12732	1.05667	1.07943	0.080194
A0A034WKV1	Isopentenyl-diphosphate Delta-isomerase I OS=Bactrocera dorsalis GN=IDI1 PE=4 SV=1 - [A0A034WKV1_BACDO]	9.35	1	1	2	107	12.4263	8.96826	0.791412	0.907102	0.911134	0.869883	0.0802091
A0A034VU00	Sorting nexin-16 OS=Bactrocera dorsalis GN=SNX16 PE=4 SV=1 - [A0A034VU00_BACDO]	2.46	1	1	1	447	49.5641	9.02686	0.858569	0.9447	0.93119	0.911486	0.080435
A0A034V708	Uncharacterized protein (Fragment) OS=Bactrocera dorsalis PE=4 SV=1 - [A0A034V708_BACDO]	23.23	1	4	13	198	23.2918	5.47803	0.820687	0.826068	0.946339	0.864365	0.0805522
A0A034VF17	Uncharacterized protein OS=Bactrocera dorsalis PE=4 SV=1 - [A0A034VF17_BACDO]	3.42	1	1	2	409	46.2129	5.47803	0.8071	0.934512	0.888737	0.876783	0.0805606
A0A034W4L6	Lipid storage droplets surface-binding protein 2 OS=Bactrocera dorsalis GN=LSD2 PE=4 SV=1 - [A0A034W4L6_BACDO]	37.96	10	10	21	353	37.9657	9.15869	0.966586	0.977773	0.989665	0.978008	0.0808306
A0A034VDR0	Uncharacterized protein OS=Bactrocera dorsalis PE=4 SV=1 - [A0A034VDR0_BACDO]	1.11	2	2	2	1265	143.289	8.60205	1.09702	1.0797	1.02813	1.06828	0.0808337
A0A034WW73	CCHC-type zinc finger protein CG3800 OS=Bactrocera dorsalis GN=Y3800 PE=4 SV=1 - [A0A034WW73_BACDO]	60	10	10	21	150	16.5254	8.646	1.11314	1.04657	1.05175	1.07049	0.08097
A0A034WJ64	Splicing factor 3B subunit 1 (Fragment) OS=Bactrocera dorsalis GN=SF3B1 PE=4 SV=1 - [A0A034WJ64_BACDO]	10.32	3	3	4	339	38.4872	7.21045	0.958454	0.987892	0.967746	0.971364	0.0810237
A0A0H4DA18	Carboxylic ester hydrolase OS=Bactrocera dorsalis PE=2 SV=1 - [A0A0H4DA18_BACDO]	47.7	20	21	44	566	64.2915	6.63916	1.00898	1.01739	1.00641	1.01093	0.0810733
A0A034VDV6	Endoplasmic reticulum metallopeptidase 1 OS=Bactrocera dorsalis GN=ERMP1 PE=4 SV=1 - [A0A034VDV6_BACDO]	7.04	5	5	6	867	99.1757	8.17725	1.13898	1.09118	1.04313	1.0911	0.0811664
A0A034VJM6	Collagen alpha-1(IV) chain OS=Bactrocera dorsalis GN=CO4A1 PE=4 SV=1 - [A0A034VJM6_BACDO]	8.6	15	15	30	1780	174.424	8.66064	1.17542	1.06209	1.21517	1.15089	0.0812671
A0A034WP47	Heat shock protein 27 OS=Bactrocera dorsalis GN=HSP27 PE=3 SV=1 - [A0A034WP47_BACDO]	46.75	6	6	18	154	17.9523	8.93896	1.19393	1.11552	1.06381	1.12442	0.0813061
A0A034VZY2	Polypeptide N-acetylgalactosaminyltransferase OS=Bactrocera dorsalis GN=GALT5 PE=3 SV=1 - [A0A034VZY2_BACDO]	2.06	1	1	1	631	72.0931	7.94287	1.07903	1.27184	1.24985	1.20024	0.0814586
A0A034VGZ8	Syntaxin-1A (Fragment) OS=Bactrocera dorsalis GN=STX1A PE=3 SV=1 - [A0A034VGZ8_BACDO]	26.91	9	10	14	275	31.7961	5.61768	1.12012	1.13969	1.04006	1.09996	0.0817283
A0A034VD61	Galectin OS=Bactrocera dorsalis GN=LEG4 PE=4 SV=1 - [A0A034VD61_BACDO]	20.55	6	6	8	399	45.3872	7.40088	1.00665	1.0158	1.007	1.00982	0.0818423
A0A034W914	Uncharacterized protein OS=Bactrocera dorsalis PE=4 SV=1 - [A0A034W914_BACDO]	19.5	2	3	4	200	21.4999	8.27979	0.897397	0.948137	0.961824	0.935786	0.0818613
A0A034WS39	Adenylosuccinate lyase OS=Bactrocera dorsalis GN=PUR8 PE=3 SV=1 - [A0A034WS39_BACDO]	35.2	16	16	28	483	54.467	6.48096	1.02236	1.01419	1.0408	1.02578	0.0818671
A0A034WMN9	Leucine carboxyl methyltransferase 1 OS=Bactrocera dorsalis GN=LCMT1 PE=4 SV=1 - [A0A034WMN9_BACDO]	8.84	2	2	2	328	37.8788	5.60498	1.29887	1.15766	1.10716	1.1879	0.0819345
A0A034VCT8	Rho GDP-dissociation inhibitor 1 OS=Bactrocera dorsalis GN=GDIR1 PE=4 SV=1 - [A0A034VCT8_BACDO]	43.5	11	11	14	200	23.0598	5.63037	0.957206	0.954756	0.986819	0.96626	0.0819605
A0A034VNJ3	Proline dehydrogenase 1, mitochondrial OS=Bactrocera dorsalis GN=PROD PE=4 SV=1 - [A0A034VNJ3_BACDO]	46.16	26	26	52	704	80.1861	9.01221	1.01677	1.00494	1.01204	1.01125	0.0820058
A0A034V944	Trafficking protein particle complex subunit 11 (Fragment) OS=Bactrocera dorsalis GN=TPC11 PE=4 SV=1 - [A0A034V944_BACDO]	2.14	1	1	1	421	48.2708	7.38623	1.13264	1.03858	1.12519	1.0988	0.0820296
A0A034VG51	Uncharacterized protein (Fragment) OS=Bactrocera dorsalis PE=4 SV=1 - [A0A034VG51_BACDO]	8.69	5	5	6	610	67.4122	9.59814	0.931544	0.974654	0.965276	0.957158	0.08203
A0A034WST2	ATP-dependent RNA helicase WM6 OS=Bactrocera dorsalis GN=DX39B PE=4 SV=1 - [A0A034WST2_BACDO]	31.91	12	12	25	423	48.4878	5.74463	1.02992	1.08952	1.05156	1.057	0.0820564
A0A034WVA3	Elongation factor Tu OS=Bactrocera dorsalis GN=EFTU PE=3 SV=1 - [A0A034WVA3_BACDO]	51.43	18	19	38	490	53.8849	8.08936	1.01859	1.06531	1.05587	1.04659	0.0823331
A0A034VZQ8	Uncharacterized protein OS=Bactrocera dorsalis PE=4 SV=1 - [A0A034VZQ8_BACDO]	9.52	3	3	7	168	18.7	7.75244	1.11707	1.13806	1.03924	1.09812	0.0824034
G9LZB9	V-ATPase G subunit OS=Bactrocera dorsalis GN=VATG PE=2 SV=1 - [G9LZB9_BACDO]	35.04	4	4	9	117	13.5831	9.48096	1.15514	1.08668	1.05273	1.09818	0.0826135
A0A034V3Y9	Neurobeachin-like protein 1 OS=Bactrocera dorsalis GN=NBEL1 PE=4 SV=1 - [A0A034V3Y9_BACDO]	1.09	3	3	3	2747	309.99	6.27783	1.03805	1.11275	1.06356	1.07145	0.082641
A0A034VHA7	Cullin-3 OS=Bactrocera dorsalis GN=CUL3 PE=3 SV=1 - [A0A034VHA7_BACDO]	6.44	3	4	4	776	90.0863	8.71924	0.951215	0.84078	0.89637	0.896122	0.082673
A0A034WE06	Ubiquitin carboxyl-terminal hydrolase OS=Bactrocera dorsalis GN=UCHL5 PE=3 SV=1 - [A0A034WE06_BACDO]	28.31	7	7	9	325	37.4361	5.2749	0.970619	0.94562	0.909037	0.941759	0.0827331
A0A034VCE6	Centrosomin (Fragment) OS=Bactrocera dorsalis GN=CNN PE=4 SV=1 - [A0A034VCE6_BACDO]	10.19	1	1	1	157	18.7194	8.36768	0.842804	0.808021	0.595207	0.748677	0.0831628
A0A034V8N6	Eukaryotic translation initiation factor 1A, X-chromosomal OS=Bactrocera dorsalis GN=IF1AX PE=3 SV=1 - [A0A034V8N6_BACDO]	22.3	4	4	5	148	17.0415	5.22412	1.10544	1.11827	1.03333	1.08568	0.0834561
A0A034WC00	Uncharacterized protein (Fragment) OS=Bactrocera dorsalis PE=4 SV=1 - [A0A034WC00_BACDO]	22.55	8	8	9	603	65.1892	9.34912	1.06688	1.07254	1.02058	1.05333	0.0834919
A0A034WH63	Nucleoporin Nup37 OS=Bactrocera dorsalis GN=NUP37 PE=4 SV=1 - [A0A034WH63_BACDO]	9.78	2	2	3	317	35.5432	7.59131	1.1682	1.04894	1.11919	1.11211	0.0835303
A0A034VHI4	Uncharacterized protein OS=Bactrocera dorsalis PE=4 SV=1 - [A0A034VHI4_BACDO]	14.04	1	5	7	399	42.0439	4.4751	1.02611	1.02066	1.00733	1.01803	0.0838621
A0A034VJ45	Protein kinase C-like 3 (Fragment) OS=Bactrocera dorsalis GN=KPC3 PE=4 SV=1 - [A0A034VJ45_BACDO]	31.53	1	8	15	295	32.0893	10.4331	1.01797	1.04835	1.06358	1.0433	0.0839495
A0A034WRN1	N-terminal kinase-like protein OS=Bactrocera dorsalis GN=NTKL PE=4 SV=1 - [A0A034WRN1_BACDO]	5.06	2	2	2	869	96.932	6.58057	0.853622	0.917942	0.951126	0.907563	0.0839725
A0A034VSC4	Plasma kallikrein OS=Bactrocera dorsalis GN=KLKB1 PE=3 SV=1 - [A0A034VSC4_BACDO]	2.99	1	1	1	703	76.7822	7.86963	1.10724	1.2037	1.07142	1.12745	0.0841158
A0A034WDD3	Lipase member H OS=Bactrocera dorsalis GN=LIPH PE=3 SV=1 - [A0A034WDD3_BACDO]	47.31	11	11	19	334	36.3895	6.39209	1.03856	1.01247	1.0448	1.03194	0.0841264
A0A034WQE0	Peroxidase OS=Bactrocera dorsalis GN=PERO PE=4 SV=1 - [A0A034WQE0_BACDO]	1	1	1	1	700	78.3629	5.87158	1.0659	1.11268	1.03634	1.07164	0.084245
A0A034WPT8	NEDD8-conjugating enzyme Ubc12 OS=Bactrocera dorsalis GN=UBC12 PE=3 SV=1 - [A0A034WPT8_BACDO]	16.48	3	3	4	182	20.8086	6.771	1.05142	1.09504	1.03253	1.05966	0.084253
A0A034VMA5	ATP-binding cassette sub-family F member 2 OS=Bactrocera dorsalis GN=ABCF2 PE=3 SV=1 - [A0A034VMA5_BACDO]	15.57	7	7	10	610	69.8968	6.90283	0.92672	0.881343	0.963183	0.923749	0.0843606
A0A034VXY5	Uncharacterized protein (Fragment) OS=Bactrocera dorsalis PE=4 SV=1 - [A0A034VXY5_BACDO]	19.42	2	2	4	103	11.1083	8.04541	1.05272	1.14323	1.07101	1.08899	0.0843785
A0A034W4U8	Protein shifted OS=Bactrocera dorsalis GN=WIF1 PE=4 SV=1 - [A0A034W4U8_BACDO]	8.45	3	3	3	438	46.3472	7.25439	0.850666	0.957842	0.858583	0.88903	0.0844961
A0A034WAQ4	Centrosomal protein of 120 kDa (Fragment) OS=Bactrocera dorsalis GN=CE120 PE=4 SV=1 - [A0A034WAQ4_BACDO]	1.99	1	1	1	853	98.6184	5.73193	0.954527	0.923364	0.863123	0.913671	0.0845093
A0A034VW82	1,4-alpha-glucan-branching enzyme OS=Bactrocera dorsalis GN=GLGB PE=4 SV=1 - [A0A034VW82_BACDO]	20.46	13	13	23	689	79.7732	6.34131	1.05627	1.0424	1.01584	1.03817	0.0845134
A0A034VDP9	Ras-related C3 botulinum toxin substrate 1 OS=Bactrocera dorsalis GN=RAC1 PE=3 SV=1 - [A0A034VDP9_BACDO]	5.64	1	1	1	195	21.9192	7.98682	0.91861	0.867452	0.758339	0.848134	0.0847293
A0A034WX18	26S protease regulatory subunit 6B OS=Bactrocera dorsalis GN=PRS6B PE=3 SV=1 - [A0A034WX18_BACDO]	40.1	12	12	24	409	46.478	5.37646	0.936761	0.944966	0.982528	0.954752	0.0847979
A0A034W8E9	Troponin C OS=Bactrocera dorsalis GN=TNNC PE=4 SV=1 - [A0A034W8E9_BACDO]	11.41	2	2	3	149	16.9318	4.15771	1.05052	1.11593	1.04787	1.07144	0.084901
A0A034V1E0	Cell surface glycoprotein 1 OS=Bactrocera dorsalis GN=SLAP1 PE=4 SV=1 - [A0A034V1E0_BACDO]	12.81	13	13	18	1257	139.84	6.55127	1.0252	1.01462	1.04454	1.02812	0.0849184
A0A034W996	Uncharacterized protein (Fragment) OS=Bactrocera dorsalis PE=4 SV=1 - [A0A034W996_BACDO]	1.64	1	1	1	428	49.8934	6.01123	0.987259	0.975228	0.95916	0.973882	0.0849337
A0A034VK82	Galectin OS=Bactrocera dorsalis GN=LEC3 PE=4 SV=1 - [A0A034VK82_BACDO]	6.54	2	2	2	321	36.6833	6.87354	0.885154	0.861284	0.961795	0.902744	0.0849794
A0A034WQB5	RNA polymerase II-associated protein 3 OS=Bactrocera dorsalis GN=RPAP3 PE=4 SV=1 - [A0A034WQB5_BACDO]	2.66	1	1	1	413	46.9479	8.76318	0.918024	0.96432	0.878165	0.92017	0.0850231
A0A034WX11	Serologically defined colon cancer antigen 8-like protein (Fragment) OS=Bactrocera dorsalis GN=SDCG8 PE=4 SV=1 - [A0A034WX11_BACDO]	10.22	3	3	3	323	37.5292	5.90967	1.04152	1.13268	1.15101	1.1084	0.0852581
A0A034VRW7	Uncharacterized protein OS=Bactrocera dorsalis PE=4 SV=1 - [A0A034VRW7_BACDO]	7.1	2	2	2	366	42.213	4.90674	0.833131	0.857166	0.954231	0.881509	0.085294
A0A034VNM5	Ras-like GTP-binding protein RhoL OS=Bactrocera dorsalis GN=RHOL PE=3 SV=1 - [A0A034VNM5_BACDO]	11.35	3	3	3	185	21.1409	8.44092	0.96919	0.893821	0.927796	0.930269	0.0853485
A0A034V9B4	Putative ATP-dependent RNA helicase kurz OS=Bactrocera dorsalis GN=KZ PE=4 SV=1 - [A0A034V9B4_BACDO]	0.89	1	1	1	1238	139.028	6.90283	1.26188	1.07145	1.21949	1.18427	0.0856959
A0A034WQH9	Very long-chain specific acyl-CoA dehydrogenase, mitochondrial OS=Bactrocera dorsalis GN=ACADV PE=3 SV=1 - [A0A034WQH9_BACDO]	37.8	18	18	30	627	69.5317	8.63135	1.04279	1.01848	1.01764	1.0263	0.0858402
A0A034V4T6	Fasciclin-2 (Fragment) OS=Bactrocera dorsalis GN=FAS2 PE=4 SV=1 - [A0A034V4T6_BACDO]	10.58	5	5	7	520	57.8209	6.80029	1.00878	1.03018	1.0315	1.02349	0.0858526
A0A034VVQ3	Uncharacterized protein (Fragment) OS=Bactrocera dorsalis PE=4 SV=1 - [A0A034VVQ3_BACDO]	15.12	2	2	2	205	21.3027	9.24658	0.900914	0.966967	0.878849	0.915577	0.0858552
A0A034WJ52	Eukaryotic translation initiation factor 4 gamma 1 OS=Bactrocera dorsalis GN=IF4G1 PE=4 SV=1 - [A0A034WJ52_BACDO]	20.33	28	29	36	1766	195.203	6.94678	0.984448	0.966681	0.987273	0.979467	0.0860032
A0A034V2T1	Derlin-1 OS=Bactrocera dorsalis GN=DERL1 PE=4 SV=1 - [A0A034V2T1_BACDO]	15.2	2	2	2	250	28.6627	8.86572	1.06562	1.02029	1.0745	1.05347	0.0860177
A0A034WD67	mRNA cap guanine-N7 methyltransferase (Fragment) OS=Bactrocera dorsalis GN=MCES PE=4 SV=1 - [A0A034WD67_BACDO]	20	5	5	6	315	35.7974	5.14795	1.06175	1.13952	1.05597	1.08575	0.0861415
A0A034VTD9	Copper chaperone for superoxide dismutase OS=Bactrocera dorsalis GN=CCS PE=4 SV=1 - [A0A034VTD9_BACDO]	6.13	2	2	2	261	27.6799	6.22705	1.14417	1.19957	1.05585	1.1332	0.0861444
A0A034VNF1	Protein-methionine sulfoxide oxidase Mical OS=Bactrocera dorsalis GN=MICAL PE=4 SV=1 - [A0A034VNF1_BACDO]	3.22	2	2	2	776	87.9117	8.96826	0.838162	0.912747	0.945615	0.898841	0.0861775
A0A034WUF1	40S ribosomal protein S15 (Fragment) OS=Bactrocera dorsalis GN=RS15 PE=3 SV=1 - [A0A034WUF1_BACDO]	48.37	6	6	14	153	17.7107	10.3599	0.986273	0.950007	0.952251	0.962844	0.0869048
A0A034WP57	Myosin regulatory light chain sqh OS=Bactrocera dorsalis GN=SQH PE=4 SV=1 - [A0A034WP57_BACDO]	44.83	7	7	12	174	19.9897	4.85596	0.930781	0.981346	0.938687	0.950271	0.0869201
A0A034WES4	DNA-directed RNA polymerase I subunit RPA2 (Fragment) OS=Bactrocera dorsalis GN=RPA2 PE=3 SV=1 - [A0A034WES4_BACDO]	2.19	2	2	2	821	93.7234	8.06006	0.881552	0.82819	0.951519	0.887087	0.0871428
A0A034VZZ4	Uncharacterized protein OS=Bactrocera dorsalis PE=4 SV=1 - [A0A034VZZ4_BACDO]	59.31	7	7	11	145	16.2951	5.40186	1.06859	1.15146	1.05871	1.09292	0.087265
A0A034WRE7	THO complex protein 7 OS=Bactrocera dorsalis GN=THOC7 PE=4 SV=1 - [A0A034WRE7_BACDO]	3.01	1	1	1	266	30.6345	4.85596	1.14969	1.21131	1.05877	1.13992	0.0873268
A0A034WLQ1	Protein disulfide-isomerase A5 OS=Bactrocera dorsalis GN=PDIA5 PE=4 SV=1 - [A0A034WLQ1_BACDO]	14.01	6	6	8	521	59.4072	8.646	0.962702	0.985172	0.946837	0.964904	0.0874395
A0A034WC37	Conserved oligomeric Golgi complex subunit 4 OS=Bactrocera dorsalis GN=COG4 PE=4 SV=1 - [A0A034WC37_BACDO]	2.49	1	1	1	442	50.7271	6.0874	1.18462	1.22412	1.48587	1.2982	0.08749
A0A034V156	Glucose-induced degradation protein 8-like protein OS=Bactrocera dorsalis GN=CT011 PE=4 SV=1 - [A0A034V156_BACDO]	4.8	1	1	1	229	26.4677	5.2876	0.856368	0.956209	0.836018	0.882865	0.0875329
A0A034WVM8	Calcium/calmodulin-dependent protein kinase type 1 OS=Bactrocera dorsalis GN=CMK1 PE=4 SV=1 - [A0A034WVM8_BACDO]	3.72	1	1	1	430	48.191	6.32861	0.752652	0.932739	0.815274	0.833555	0.0875611
A0A034VIT2	Afadin (Fragment) OS=Bactrocera dorsalis GN=AFAD PE=4 SV=1 - [A0A034VIT2_BACDO]	6.05	6	6	7	1322	145.626	7.50342	0.886938	0.860115	0.962704	0.903252	0.0877434
A0A034V4D0	Putative inorganic phosphate cotransporter OS=Bactrocera dorsalis GN=PICO PE=4 SV=1 - [A0A034V4D0_BACDO]	1.65	1	1	1	486	53.285	8.35303	1.11171	1.1239	1.03306	1.08956	0.0879243
A0A034VDR3	Disintegrin and metalloproteinase domain-containing protein 12 OS=Bactrocera dorsalis GN=ADA12 PE=4 SV=1 - [A0A034VDR3_BACDO]	0.41	1	1	1	1471	158.236	8.22119	0.957405	0.922489	0.864492	0.914795	0.0879895
A0A034W4U0	Serine/threonine-protein kinase hippo (Fragment) OS=Bactrocera dorsalis GN=HIPPO PE=4 SV=1 - [A0A034W4U0_BACDO]	9.9	1	1	1	101	12.0552	8.45557	1.16674	1.0519	1.09656	1.10507	0.0880425
A0A034VC41	Uncharacterized protein OS=Bactrocera dorsalis PE=4 SV=1 - [A0A034VC41_BACDO]	16.59	4	4	4	446	48.5095	6.96143	1.08253	1.12032	1.03367	1.07884	0.0880462
A0A034WJI6	Carbonic anhydrase OS=Bactrocera dorsalis GN=CAHZ PE=4 SV=1 - [A0A034WJI6_BACDO]	40.44	9	9	14	272	30.0497	6.0874	1.10991	1.18015	1.05402	1.11469	0.0880562
A0A034VCY3	Dual specificity protein phosphatase CDC14A (Fragment) OS=Bactrocera dorsalis GN=CC14A PE=4 SV=1 - [A0A034VCY3_BACDO]	4.17	2	2	2	599	66.9257	8.68994	0.951282	0.987037	0.956177	0.964832	0.088103
A0A034VKU8	Myotubularin-related protein 13 OS=Bactrocera dorsalis GN=MTMRD PE=4 SV=1 - [A0A034VKU8_BACDO]	0.55	1	1	1	1983	224.064	6.99072	0.938018	0.772046	0.778998	0.829687	0.0881049
A0A034WJ12	HIG1 domain family member 1A, mitochondrial OS=Bactrocera dorsalis GN=HIG1A PE=4 SV=1 - [A0A034WJ12_BACDO]	7	1	1	1	100	10.8776	9.74463	0.871632	0.932016	0.780062	0.861237	0.0881414
A0A034VL55	Putative Ufm1-specific protease 2 OS=Bactrocera dorsalis GN=UFSP2 PE=4 SV=1 - [A0A034VL55_BACDO]	2.91	2	2	2	618	69.4328	7.10791	0.910217	0.929704	0.809539	0.883153	0.0883024
A0A034WN15	Tubulin alpha-1 chain OS=Bactrocera dorsalis GN=TBA1 PE=3 SV=1 - [A0A034WN15_BACDO]	65.56	24	24	235	450	49.8765	5.13525	0.988027	0.98917	0.996822	0.99134	0.0883834
A0A034W318	Acidic phospholipase A2 PA4 OS=Bactrocera dorsalis GN=PA22 PE=4 SV=1 - [A0A034W318_BACDO]	3.91	1	1	1	307	35.1347	6.771	0.798744	0.942845	0.867012	0.869534	0.0884601
A0A034WQW9	NHP2-like protein 1-like protein OS=Bactrocera dorsalis GN=NH2L1 PE=4 SV=1 - [A0A034WQW9_BACDO]	33.07	4	4	8	127	13.9614	7.23975	1.08073	1.0815	1.02222	1.06148	0.0886067
A0A034VUA9	Putative inorganic phosphate cotransporter OS=Bactrocera dorsalis GN=PICO PE=4 SV=1 - [A0A034VUA9_BACDO]	6.99	3	3	4	472	51.9289	7.48877	1.10089	1.15678	1.04513	1.10093	0.0886288
A0A034V3G5	Uncharacterized protein (Fragment) OS=Bactrocera dorsalis PE=4 SV=1 - [A0A034V3G5_BACDO]	5.94	1	1	1	202	21.3724	11.6489	0.964195	0.893374	0.94434	0.93397	0.08867
A0A034VVG8	Guanine nucleotide-binding protein G(O) subunit alpha 47A OS=Bactrocera dorsalis GN=GNAO PE=4 SV=1 - [A0A034VVG8_BACDO]	29.94	8	10	20	354	40.5502	5.63037	1.0301	1.01252	1.01246	1.01836	0.0887665
A0A034VTM0	Uncharacterized protein CG3556 (Fragment) OS=Bactrocera dorsalis GN=Y3556 PE=4 SV=1 - [A0A034VTM0_BACDO]	9.84	4	4	6	447	49.6773	6.11279	1.08214	1.25076	1.134	1.15563	0.0891356
A0A034W9E6	Discs overgrown protein kinase OS=Bactrocera dorsalis GN=DCO PE=3 SV=1 - [A0A034W9E6_BACDO]	8.94	3	3	4	436	48.3624	9.37842	0.956838	0.986308	0.976053	0.973066	0.0892863
A0A034VHS3	Striatin-interacting protein 1 (Fragment) OS=Bactrocera dorsalis GN=FA40A PE=4 SV=1 - [A0A034VHS3_BACDO]	1.68	1	1	1	594	67.0786	6.99072	1.03301	1.12035	1.08335	1.0789	0.0893264
A0A034VCF3	Elongation factor 1-alpha OS=Bactrocera dorsalis GN=EF1A2 PE=3 SV=1 - [A0A034VCF3_BACDO]	54.11	5	16	92	414	45.3447	8.92432	0.919219	0.971862	0.893649	0.928243	0.0893713
A0A034VPU8	Electron transfer flavoprotein subunit beta OS=Bactrocera dorsalis GN=ETFB PE=4 SV=1 - [A0A034VPU8_BACDO]	49.41	13	13	30	253	27.3019	8.45557	1.06447	1.0485	1.0171	1.04336	0.0893876
A0A034VTD1	Acyl-coenzyme A oxidase OS=Bactrocera dorsalis GN=ACOX3 PE=3 SV=1 - [A0A034VTD1_BACDO]	16.31	9	9	14	705	80.0074	6.63916	0.847042	0.959323	0.85339	0.886585	0.0894711
A0A034VMA8	Leucine-rich repeat and immunoglobulin-like domain-containing nogo receptor-interacting protein 4 OS=Bactrocera dorsalis GN=LIGO4 PE=4 SV=1 - [A0A034VMA8_BACDO]	11.63	5	5	9	516	57.7909	6.72705	1.05875	1.06022	1.01611	1.04503	0.0895393
A0A034V9B6	Juvenile hormone epoxide hydrolase 1 OS=Bactrocera dorsalis GN=HYEP1 PE=4 SV=1 - [A0A034V9B6_BACDO]	37.85	1	14	38	465	52.8335	8.55811	0.922965	0.97939	0.924725	0.94236	0.0895969
A0A034WBG4	Uncharacterized protein (Fragment) OS=Bactrocera dorsalis PE=4 SV=1 - [A0A034WBG4_BACDO]	12.03	1	1	1	133	14.9826	10.2866	0.891004	0.842229	0.956851	0.896695	0.0896655
A0A034V3A2	Troponin C, isoform 1 OS=Bactrocera dorsalis GN=TNNC1 PE=4 SV=1 - [A0A034V3A2_BACDO]	16.56	2	2	6	151	16.987	3.99268	1.11032	1.08675	1.02882	1.0753	0.0897055
W5ZRW2	Argonaute2 OS=Bactrocera dorsalis PE=2 SV=1 - [W5ZRW2_BACDO]	20.91	18	18	29	1057	120.852	9.72998	1.0047	1.00808	1.00245	1.00508	0.0898191
A0A034VGE6	Alpha-tocopherol transfer-like protein OS=Bactrocera dorsalis GN=TTPAL PE=4 SV=1 - [A0A034VGE6_BACDO]	37.87	11	11	30	301	35.1574	7.76709	0.972499	0.960373	0.92035	0.951074	0.0899325
A0A034WIA3	Protein NipSnap OS=Bactrocera dorsalis GN=NIPSN PE=4 SV=1 - [A0A034WIA3_BACDO]	20.3	5	5	9	271	31.9272	9.1001	1.01312	1.02606	1.04392	1.0277	0.0901256
A0A034WLM6	Chromosomal protein D1 OS=Bactrocera dorsalis GN=CPD1 PE=4 SV=1 - [A0A034WLM6_BACDO]	38.39	6	6	13	211	23.3326	11.0337	1.07181	1.01968	1.04873	1.04674	0.0902531
A0A034VAH6	von Willebrand factor A domain-containing protein 8 (Fragment) OS=Bactrocera dorsalis GN=K0564 PE=4 SV=1 - [A0A034VAH6_BACDO]	18.55	5	5	11	399	45.7082	8.77783	0.915265	0.864272	0.960936	0.913491	0.0902709
A0A034VAT4	Oxysterol-binding protein-related protein 8 (Fragment) OS=Bactrocera dorsalis GN=OSBL8 PE=4 SV=1 - [A0A034VAT4_BACDO]	18.8	6	6	8	383	43.1678	6.16357	0.922241	0.979178	0.944762	0.948727	0.0903519
A0A034V8W8	Zinc-type alcohol dehydrogenase-like protein C1773.06c OS=Bactrocera dorsalis GN=YGD6 PE=4 SV=1 - [A0A034V8W8_BACDO]	16.15	3	3	7	390	42.7479	5.8335	0.987384	0.958637	0.95092	0.965647	0.0903807
A0A034WGV9	Tryptophan--tRNA ligase, cytoplasmic OS=Bactrocera dorsalis GN=SYWC PE=3 SV=1 - [A0A034WGV9_BACDO]	15.89	5	5	6	428	48.0168	6.69775	0.980065	0.928461	0.923389	0.943972	0.0904801
A0A034WB22	Protein TSSC1 OS=Bactrocera dorsalis GN=TSSC1 PE=4 SV=1 - [A0A034WB22_BACDO]	7.3	2	2	2	370	41.9895	5.52881	1.02024	1.04558	1.0715	1.04577	0.0905248
A0A034VUL6	Vesicle-associated membrane protein 7 OS=Bactrocera dorsalis GN=VAMP7 PE=4 SV=1 - [A0A034VUL6_BACDO]	15.45	3	3	5	220	25.3661	8.30908	0.8804	0.922678	0.767621	0.8569	0.0905964
A0A034V7T1	Mevalonate kinase (Fragment) OS=Bactrocera dorsalis GN=KIME PE=3 SV=1 - [A0A034V7T1_BACDO]	8.05	2	2	2	385	42.5361	5.63037	0.976824	0.929499	0.910193	0.938839	0.0907093
A0A034V5Q1	Ras suppressor protein 1 (Fragment) OS=Bactrocera dorsalis GN=RSU1 PE=4 SV=1 - [A0A034V5Q1_BACDO]	12.32	1	1	2	138	15.9166	8.88037	0.975618	0.955776	0.921188	0.950861	0.0907175
A0A034WSS0	Protein unc-45-like protein B OS=Bactrocera dorsalis GN=UN45B PE=4 SV=1 - [A0A034WSS0_BACDO]	4.45	2	3	3	943	105.445	5.59229	0.868268	0.783819	0.937129	0.863072	0.0907782
A0A034WDZ3	Calpain-B OS=Bactrocera dorsalis GN=CANB PE=4 SV=1 - [A0A034WDZ3_BACDO]	15.1	10	12	16	914	103.707	4.88135	0.959378	0.989159	0.959057	0.969198	0.0909063
A0A034VU62	Protein CDV3-like protein OS=Bactrocera dorsalis GN=CDV3 PE=4 SV=1 - [A0A034VU62_BACDO]	18.44	3	3	5	244	27.0186	4.90674	1.1357	1.0802	1.25162	1.15584	0.0909148
A0A034W385	Uncharacterized protein OS=Bactrocera dorsalis PE=4 SV=1 - [A0A034W385_BACDO]	17.83	2	3	5	129	14.8011	8.39697	1.14652	1.21708	1.05916	1.14092	0.0909411
A0A034V254	Chromodomain-helicase-DNA-binding protein 7 (Fragment) OS=Bactrocera dorsalis GN=CHD7 PE=4 SV=1 - [A0A034V254_BACDO]	4.2	5	5	6	1928	207.833	5.45264	0.985804	0.946917	0.946013	0.959578	0.0911178
A0A034WP24	Putative GPI-anchor transamidase OS=Bactrocera dorsalis GN=GPI8 PE=4 SV=1 - [A0A034WP24_BACDO]	2.79	1	1	1	359	40.7246	5.93506	0.938208	0.867283	0.952068	0.919186	0.0913411
A0A034W0T2	Inosine-5'-monophosphate dehydrogenase OS=Bactrocera dorsalis GN=IMDH PE=3 SV=1 - [A0A034W0T2_BACDO]	12.73	5	5	6	534	57.4604	7.69385	0.970294	0.934539	0.97579	0.960208	0.0913694
A0A034W9E0	NADPH:adrenodoxin oxidoreductase, mitochondrial OS=Bactrocera dorsalis GN=ADRO PE=3 SV=1 - [A0A034W9E0_BACDO]	19.58	8	8	9	475	52.2194	8.82178	1.01247	1.03788	1.04874	1.03303	0.0915739
A0A034WQI6	RNA-binding protein 25 (Fragment) OS=Bactrocera dorsalis GN=RBM25 PE=4 SV=1 - [A0A034WQI6_BACDO]	15.34	5	5	6	365	43.2592	9.18799	1.01696	1.05656	1.06703	1.04685	0.0915849
A0A034VKI2	Furin-like protease 1, isoform 1-CRR OS=Bactrocera dorsalis GN=FUR1C PE=3 SV=1 - [A0A034VKI2_BACDO]	2.54	2	2	3	866	95.402	7.18115	0.947757	0.946101	0.986056	0.959971	0.0918895
A0A034V913	Pinin OS=Bactrocera dorsalis GN=PININ PE=4 SV=1 - [A0A034V913_BACDO]	2.88	1	1	1	313	36.4194	9.64209	0.878917	0.966256	0.92286	0.922678	0.0919029
A0A034W6Y2	Malate dehydrogenase OS=Bactrocera dorsalis GN=MDHC PE=3 SV=1 - [A0A034W6Y2_BACDO]	45.65	14	15	46	333	35.6463	7.15186	0.977181	0.964424	0.990161	0.977255	0.0921867
A0A034W9U6	Putative cytochrome P450 6a13 OS=Bactrocera dorsalis GN=C6A13 PE=3 SV=1 - [A0A034W9U6_BACDO]	26.22	13	13	20	511	59.3567	9.05615	0.991521	0.976729	0.967413	0.978554	0.0924991
A0A034VW56	Lipase 1 OS=Bactrocera dorsalis GN=LIP1 PE=4 SV=1 - [A0A034VW56_BACDO]	6.24	2	2	2	449	51.1517	6.15088	0.783947	0.861731	0.940419	0.862032	0.0925485
A0A0G2UET6	Odorant binding protein 19b OS=Bactrocera dorsalis GN=OBP19b PE=2 SV=1 - [A0A0G2UET6_BACDO]	11.69	1	1	1	154	17.5989	5.021	0.885811	0.96883	0.926004	0.926882	0.0927561
A0A034W7I7	Short spindle protein 4 OS=Bactrocera dorsalis GN=SSP4 PE=4 SV=1 - [A0A034W7I7_BACDO]	2.72	1	1	1	478	53.3592	9.62744	0.754183	0.801892	0.938529	0.831535	0.0928001
A0A034V871	Receptor expression-enhancing protein OS=Bactrocera dorsalis GN=REEP2 PE=3 SV=1 - [A0A034V871_BACDO]	4.04	1	1	1	297	33.6653	9.80322	1.05942	1.12509	1.04363	1.07605	0.0928375
A0A034WF19	Esterase E4 OS=Bactrocera dorsalis GN=ESTE PE=4 SV=1 - [A0A034WF19_BACDO]	33.74	15	15	34	575	64.3005	5.51611	1.04636	1.06535	1.13523	1.08231	0.0929762
A0A034W999	Tetratricopeptide repeat protein 14-like protein OS=Bactrocera dorsalis GN=TTC14 PE=4 SV=1 - [A0A034W999_BACDO]	4.65	4	4	4	925	106.486	9.80322	1.13456	1.09438	1.03505	1.088	0.0930796
A0A034V380	Putative cytochrome P450 12b2, mitochondrial (Fragment) OS=Bactrocera dorsalis GN=C12B2 PE=4 SV=1 - [A0A034V380_BACDO]	17.01	5	5	6	388	44.3937	6.90283	0.932682	0.970033	0.975112	0.959276	0.0930802
A0A034VJ62	Alpha-N-acetylgalactosaminidase OS=Bactrocera dorsalis GN=NAGAB PE=3 SV=1 - [A0A034VJ62_BACDO]	17.68	6	6	7	413	47.3544	5.49072	1.15703	1.03955	1.12021	1.1056	0.0931145
A0A034W2K3	Rapamycin-insensitive companion of mTOR (Fragment) OS=Bactrocera dorsalis GN=RICTR PE=4 SV=1 - [A0A034W2K3_BACDO]	3.38	4	4	5	1865	203.007	8.42627	0.942519	0.842696	0.929163	0.904793	0.0931473
A0A034W7N7	Carboxylic ester hydrolase OS=Bactrocera dorsalis GN=EST1 PE=3 SV=1 - [A0A034W7N7_BACDO]	16.17	5	6	10	569	64.5645	7.7085	0.934833	0.938678	0.843956	0.905822	0.0931723
A0A034WEE1	RNA-binding protein cabeza OS=Bactrocera dorsalis GN=CAZ PE=4 SV=1 - [A0A034WEE1_BACDO]	5.6	2	2	3	393	37.6938	8.60205	1.01152	1.03577	1.01848	1.02192	0.0932192
A0A034WCE8	Fibrinogen C domain-containing protein 1 (Fragment) OS=Bactrocera dorsalis GN=FBCD1 PE=4 SV=1 - [A0A034WCE8_BACDO]	2.08	1	1	1	481	52.0282	6.75635	0.903771	0.900198	0.757989	0.853986	0.0932363
A0A034WV89	Putative phenylalanine--tRNA ligase alpha subunit OS=Bactrocera dorsalis GN=SYFA PE=3 SV=1 - [A0A034WV89_BACDO]	15.15	7	8	13	495	56.069	6.65381	0.969998	0.989848	0.985344	0.98173	0.0932675
A0A034W8T8	Putative ubiquinone biosynthesis monooxygenase COQ6 OS=Bactrocera dorsalis GN=COQ6 PE=3 SV=1 - [A0A034W8T8_BACDO]	16.81	6	6	8	476	52.1601	7.76709	1.05778	1.0468	1.01435	1.03964	0.0933054
A0A034V9N7	Uncharacterized protein OS=Bactrocera dorsalis PE=4 SV=1 - [A0A034V9N7_BACDO]	10.69	2	2	3	159	18.9116	7.57666	1.10826	1.03909	1.04924	1.06553	0.0933765
A0A034WNG4	Putative methylmalonate-semialdehyde dehydrogenase (Acylating), mitochondrial OS=Bactrocera dorsalis GN=MMSA PE=3 SV=1 - [A0A034WNG4_BACDO]	32.31	12	13	41	520	56.1037	8.07471	1.02823	1.01696	1.00802	1.01774	0.0936797
A0A034VXS2	Coiled-coil domain-containing protein 43 OS=Bactrocera dorsalis GN=CCD43 PE=4 SV=1 - [A0A034VXS2_BACDO]	5.53	1	1	1	217	25.1188	5.09717	1.08428	1.0331	1.12551	1.08096	0.0938813
A0A034UX12	Protein LSM12-like protein A OS=Bactrocera dorsalis GN=LS12A PE=4 SV=1 - [A0A034UX12_BACDO]	3.14	1	1	1	223	24.278	6.97607	0.918781	0.96823	0.966196	0.951069	0.0938995
A0A034VQP3	JmjC domain-containing histone demethylation protein 1 OS=Bactrocera dorsalis GN=JHD1 PE=4 SV=1 - [A0A034VQP3_BACDO]	1.67	1	1	1	719	78.0201	8.44092	1.22843	1.3477	1.69473	1.42362	0.093903
A0A034V4Z7	DNA-directed RNA polymerase OS=Bactrocera dorsalis GN=RPB1 PE=3 SV=1 - [A0A034V4Z7_BACDO]	6.74	8	8	9	1661	183.361	7.13721	0.964935	0.970303	0.991397	0.975545	0.0939459
A0A034VEF6	Epidermal growth factor receptor substrate 15-like 1 OS=Bactrocera dorsalis GN=EP15R PE=4 SV=1 - [A0A034VEF6_BACDO]	7.47	8	8	14	1379	148.199	4.95752	1.04313	1.01075	1.03293	1.02894	0.0939718
A0A034VYG6	45 kDa calcium-binding protein OS=Bactrocera dorsalis GN=CAB45 PE=4 SV=1 - [A0A034VYG6_BACDO]	5.14	1	1	1	467	52.2124	5.50342	1.13026	1.44061	1.24956	1.27348	0.094078
A0A034WH67	U1 small nuclear ribonucleoprotein 70 kDa OS=Bactrocera dorsalis GN=RU17 PE=4 SV=1 - [A0A034WH67_BACDO]	10.6	4	4	4	434	52.2449	9.94971	1.01693	1.06357	1.06861	1.0497	0.0943036
A0A034W6F0	2-oxoisovalerate dehydrogenase subunit beta, mitochondrial OS=Bactrocera dorsalis GN=ODBB PE=4 SV=1 - [A0A034W6F0_BACDO]	2.18	1	1	1	367	40.5989	7.41553	0.786017	0.893408	0.929703	0.869709	0.0943604
A0A034WB08	Aldehyde dehydrogenase, mitochondrial OS=Bactrocera dorsalis GN=ALDH2 PE=3 SV=1 - [A0A034WB08_BACDO]	55.92	23	24	70	524	57.4611	6.81494	1.05058	1.01244	1.03971	1.03424	0.0944604
A0A034VR89	Cystathionine gamma-lyase OS=Bactrocera dorsalis GN=CGL PE=3 SV=1 - [A0A034VR89_BACDO]	11.7	4	4	7	393	43.2962	7.12256	1.05321	1.01583	1.02971	1.03292	0.0945078
A0A034VRR2	Synaptic vesicle glycoprotein 2C OS=Bactrocera dorsalis GN=SV2C PE=4 SV=1 - [A0A034VRR2_BACDO]	3.73	2	2	2	616	66.8617	6.45557	1.13311	1.041	1.07123	1.08178	0.0945396
A0A034VQU3	Elongation factor 2 OS=Bactrocera dorsalis GN=EF2 PE=4 SV=1 - [A0A034VQU3_BACDO]	48.7	39	39	117	844	94.481	6.59521	0.992614	0.969709	0.975233	0.979185	0.0945905
A0A034WP61	NADH dehydrogenase (Ubiquinone) 1 beta subcomplex subunit 9 OS=Bactrocera dorsalis GN=NDUB9 PE=4 SV=1 - [A0A034WP61_BACDO]	42.36	6	6	13	144	17.3307	9.37842	0.979695	0.968742	0.93754	0.961992	0.0949391
A0A034VMM1	N-acetylglucosamine-6-sulfatase OS=Bactrocera dorsalis GN=GNS PE=4 SV=1 - [A0A034VMM1_BACDO]	3.66	1	1	1	519	59.2376	6.58057	1.05919	1.1546	1.06499	1.09293	0.0949652
A0A034WMN6	Peptidyl-prolyl cis-trans isomerase OS=Bactrocera dorsalis GN=FKB12 PE=4 SV=1 - [A0A034WMN6_BACDO]	39.81	3	3	14	108	11.6139	8.1626	1.04719	1.03587	1.01163	1.03156	0.0949699
A0A034WRX6	Pre-mRNA-splicing factor RBM22 OS=Bactrocera dorsalis GN=RBM22 PE=4 SV=1 - [A0A034WRX6_BACDO]	3.82	1	1	1	419	47.1527	8.41162	1.03873	1.01891	1.06624	1.04129	0.0949806
A0A034WSZ0	Gram-negative bacteria-binding protein 2 OS=Bactrocera dorsalis GN=BGBP2 PE=4 SV=1 - [A0A034WSZ0_BACDO]	7.88	3	3	3	482	54.9325	8.32373	0.920092	0.708878	0.670224	0.766398	0.0950135
A0A034W750	Elongation of very long chain fatty acids protein OS=Bactrocera dorsalis GN=ELOV1 PE=3 SV=1 - [A0A034W750_BACDO]	2.48	1	1	1	363	42.7462	9.53955	1.26715	1.35327	1.08687	1.23576	0.0952601
A0A034UZL1	Protein dopey-1-like protein (Fragment) OS=Bactrocera dorsalis GN=DOP1 PE=4 SV=1 - [A0A034UZL1_BACDO]	6.47	2	2	2	510	57.9574	6.354	0.755259	0.629215	0.90306	0.762511	0.0954091
A0A034VV06	Uncharacterized protein OS=Bactrocera dorsalis PE=4 SV=1 - [A0A034VV06_BACDO]	72.68	21	21	40	421	43.5828	4.53857	1.06948	1.10431	1.02704	1.06694	0.0956483
A0A034VAU4	Titin (Fragment) OS=Bactrocera dorsalis GN=TITIN PE=4 SV=1 - [A0A034VAU4_BACDO]	2.77	4	4	4	1696	195.303	4.729	1.14351	1.23627	1.06506	1.14828	0.0956485
A0A034WSM6	Guanine nucleotide-binding protein G(S) subunit alpha OS=Bactrocera dorsalis GN=GNAS PE=4 SV=1 - [A0A034WSM6_BACDO]	27.49	8	9	17	382	44.5405	7.86963	1.04486	1.04973	1.01198	1.03552	0.0956494
A0A034VJL2	UPF0565 protein C2orf69-like protein OS=Bactrocera dorsalis GN=CB069 PE=4 SV=1 - [A0A034VJL2_BACDO]	9.33	5	5	5	536	58.892	6.72705	1.05788	1.02383	1.02246	1.03472	0.0956696
A0A034V850	DnaJ-like protein subfamily C member 1 OS=Bactrocera dorsalis GN=DNJC1 PE=4 SV=1 - [A0A034V850_BACDO]	8.99	4	4	5	523	60.9684	7.60596	1.08362	1.11758	1.02941	1.07687	0.095805
A0A034V4S5	Protein crumbs OS=Bactrocera dorsalis GN=CRB PE=4 SV=1 - [A0A034V4S5_BACDO]	2.17	4	4	5	2162	234.396	4.84326	1.16102	1.04939	1.085	1.09847	0.0959415
A0A034WGQ0	Uncharacterized protein OS=Bactrocera dorsalis PE=4 SV=1 - [A0A034WGQ0_BACDO]	42.93	17	18	31	417	47.4386	5.5542	1.00996	1.02905	1.04019	1.0264	0.0959425
A0A034WMV4	Splicing factor 1 OS=Bactrocera dorsalis GN=SF01 PE=4 SV=1 - [A0A034WMV4_BACDO]	11.63	3	3	4	404	42.1555	7.32764	0.829743	0.919461	0.942457	0.89722	0.0960709
A0A034WW69	Synembryn OS=Bactrocera dorsalis GN=RIC8 PE=4 SV=1 - [A0A034WW69_BACDO]	2.85	2	2	3	561	63.9114	5.74463	1.22275	1.17754	1.05344	1.15124	0.0961079
A0A034VBH3	Multiple epidermal growth factor-like domains protein 11 OS=Bactrocera dorsalis GN=MEG11 PE=4 SV=1 - [A0A034VBH3_BACDO]	1.48	1	1	1	1083	118.532	5.49072	1.03788	1.05197	1.11106	1.06697	0.0961388
A0A034W388	Uncharacterized protein (Fragment) OS=Bactrocera dorsalis PE=4 SV=1 - [A0A034W388_BACDO]	8.01	3	3	5	287	32.6181	7.44482	0.989863	0.987441	0.971686	0.982997	0.0963561
A0A034WX03	Protein will die slowly OS=Bactrocera dorsalis GN=WDS PE=4 SV=1 - [A0A034WX03_BACDO]	5.98	1	2	2	351	38.1892	8.51416	1.2575	1.10804	1.09726	1.15427	0.0963899
A0A034W0S3	Actin-binding LIM protein 1 OS=Bactrocera dorsalis GN=ABLM1 PE=4 SV=1 - [A0A034W0S3_BACDO]	34.79	25	25	38	799	88.9334	8.63135	1.05616	1.02068	1.0819	1.05291	0.0964769
A0A034VD77	Frequenin-1 OS=Bactrocera dorsalis GN=FREQ PE=4 SV=1 - [A0A034VD77_BACDO]	17.11	1	3	4	187	21.8368	4.99561	1.11981	1.16558	1.0407	1.1087	0.0965689
A0A034WJ04	Gamma-glutamyltranspeptidase 1 OS=Bactrocera dorsalis GN=GGT1 PE=4 SV=1 - [A0A034WJ04_BACDO]	2.05	1	1	1	586	64.6762	8.03076	1.05111	1.10013	1.1775	1.10958	0.0966501
A0A034VG10	Sodium-coupled monocarboxylate transporter 2 OS=Bactrocera dorsalis GN=SC5AC PE=3 SV=1 - [A0A034VG10_BACDO]	13.41	4	4	6	328	34.9555	7.79639	1.0377	1.15896	1.14141	1.11269	0.0966564
A0A034V9K1	Pre-mRNA-processing-splicing factor 8 (Fragment) OS=Bactrocera dorsalis GN=PRP8 PE=4 SV=1 - [A0A034V9K1_BACDO]	8.45	5	5	7	556	63.2556	7.29834	0.951003	0.95078	0.987937	0.96324	0.0967456
A0A034W7U7	Rab5 OS=Bactrocera dorsalis GN=RAB5B PE=2 SV=1 - [A0A034W7U7_BACDO]	38.01	6	6	12	221	24.3772	8.41162	0.986849	0.969127	0.950613	0.968863	0.0967727
A0A034V8W1	Soluble calcium-activated nucleotidase 1 OS=Bactrocera dorsalis GN=CANT1 PE=4 SV=1 - [A0A034V8W1_BACDO]	6.58	1	2	2	456	51.877	8.51416	1.05715	1.02768	1.0187	1.03451	0.0970031
A0A034WCG5	Serine/arginine-rich splicing factor 2 OS=Bactrocera dorsalis GN=SRSF2 PE=4 SV=1 - [A0A034WCG5_BACDO]	16.67	3	3	11	186	21.1339	11.9126	1.04353	1.03533	1.09884	1.05923	0.0971235
A0A034VZU7	Protein msta, isoform A OS=Bactrocera dorsalis GN=MSTAA PE=4 SV=1 - [A0A034VZU7_BACDO]	23.38	9	9	12	432	48.2643	8.1626	0.980978	0.957383	0.929696	0.956019	0.0972542
A0A034VL67	MICOS complex subunit MIC60 OS=Bactrocera dorsalis GN=IMMT PE=3 SV=1 - [A0A034VL67_BACDO]	33.05	23	23	51	699	78.201	8.83643	1.04544	1.03607	1.01072	1.03074	0.0974816
A0A034VI37	Glutamyl aminopeptidase OS=Bactrocera dorsalis GN=AMPE PE=4 SV=1 - [A0A034VI37_BACDO]	21.05	17	17	21	1045	118.637	5.42725	1.11712	1.10571	1.02746	1.08343	0.0976465
A0A034WNR1	Cleavage and polyadenylation specificity factor subunit 5 OS=Bactrocera dorsalis GN=CPSF5 PE=4 SV=1 - [A0A034WNR1_BACDO]	24.36	6	6	8	234	26.7307	8.67529	1.02947	1.0417	1.01018	1.02712	0.0979163
A0A034VYG9	Putative prefoldin subunit 2 (Fragment) OS=Bactrocera dorsalis GN=PFD2 PE=4 SV=1 - [A0A034VYG9_BACDO]	22.09	4	4	5	163	18.946	7.97217	1.0963	1.07598	1.02251	1.06493	0.0982321
A0A034W0H6	Kinesin light chain OS=Bactrocera dorsalis GN=KLC PE=4 SV=1 - [A0A034W0H6_BACDO]	28.8	13	13	17	507	57.7252	6.41748	1.0312	1.00827	1.01911	1.01953	0.0983748
A0A034WD64	39S ribosomal protein L54, mitochondrial OS=Bactrocera dorsalis GN=RM54 PE=4 SV=1 - [A0A034WD64_BACDO]	16.67	2	2	3	132	15.2933	9.92041	1.11907	1.21909	1.06376	1.13397	0.0984183
A0A034W952	Dymeclin OS=Bactrocera dorsalis GN=DYM PE=4 SV=1 - [A0A034W952_BACDO]	5.13	3	3	4	702	79.8662	6.03662	0.879747	0.972224	0.895814	0.915928	0.0984337
A0A034VRR7	E3 ubiquitin-protein ligase listerin OS=Bactrocera dorsalis GN=LTN1 PE=4 SV=1 - [A0A034VRR7_BACDO]	1.14	2	2	2	1664	193.393	7.03467	0.456697	0.782346	0.789991	0.676345	0.098467
A0A034WJ92	Protein piwi (Fragment) OS=Bactrocera dorsalis GN=PIWI PE=4 SV=1 - [A0A034WJ92_BACDO]	31.4	20	20	31	688	78.8032	9.64209	1.04702	1.08223	1.02288	1.05071	0.0986927
A0A034VER3	Eukaryotic translation initiation factor 3 subunit C OS=Bactrocera dorsalis GN=EIF3C PE=3 SV=1 - [A0A034VER3_BACDO]	23.73	19	19	36	923	108.266	6.04932	1.01944	1.01124	1.03735	1.02268	0.098731
A0A034WB37	ER membrane protein complex subunit 7-like protein OS=Bactrocera dorsalis GN=YLC1 PE=4 SV=1 - [A0A034WB37_BACDO]	22.37	3	3	4	228	26.2457	9.0708	0.986083	0.959548	0.981806	0.975812	0.0988011
A0A034WAN7	Signal recognition particle 54 kDa protein OS=Bactrocera dorsalis GN=SRP54 PE=3 SV=1 - [A0A034WAN7_BACDO]	21.85	9	9	13	508	55.8896	8.88037	0.983462	0.961517	0.937225	0.960735	0.0988055
A0A034WMG0	Ubiquitin carboxyl-terminal hydrolase 7 OS=Bactrocera dorsalis GN=UBP7 PE=4 SV=1 - [A0A034WMG0_BACDO]	11.35	10	10	14	1110	128.809	6.1001	1.08079	1.02571	1.03941	1.04864	0.0989336
A0A034VZ39	Peroxidasin OS=Bactrocera dorsalis GN=PXDN PE=4 SV=1 - [A0A034VZ39_BACDO]	0.83	1	1	1	1202	136.098	6.771	1.05873	1.20775	1.11601	1.1275	0.098978
A0A034V855	Mannose-1-phosphate guanyltransferase beta OS=Bactrocera dorsalis GN=GMPPB PE=4 SV=1 - [A0A034V855_BACDO]	21.35	5	5	7	370	40.6122	5.92236	0.929704	0.890233	0.97206	0.930666	0.0991489
A0A034W9L2	Phosphatidylinositol 4,5-bisphosphate 5-phosphatase A OS=Bactrocera dorsalis GN=PI5PA PE=4 SV=1 - [A0A034W9L2_BACDO]	1.62	1	1	2	494	57.7938	6.354	0.569421	0.851343	0.808811	0.743192	0.0996112
A0A034V1K0	Rho GTPase-activating protein 21-B OS=Bactrocera dorsalis GN=RH21B PE=4 SV=1 - [A0A034V1K0_BACDO]	0.63	1	1	1	1264	136.406	7.76709	0.640647	0.910066	0.605689	0.718801	0.099755
A0A034WLY9	Transcription factor Adf-1 OS=Bactrocera dorsalis GN=ADF1 PE=4 SV=1 - [A0A034WLY9_BACDO]	3.85	1	1	1	260	30.8253	6.03662	0.87329	0.960248	0.829574	0.887704	0.0997635
A0A034V8W7	Cytochrome P450 4g15 OS=Bactrocera dorsalis GN=C4G15 PE=3 SV=1 - [A0A034V8W7_BACDO]	4.75	2	2	2	484	55.0388	8.45557	0.778025	0.766893	0.946245	0.830388	0.0997966
A0A034VCK0	Frequenin-1 OS=Bactrocera dorsalis GN=FREQ PE=4 SV=1 - [A0A034VCK0_BACDO]	17.11	1	3	4	187	21.6727	5.14795	1.05822	1.0587	1.01375	1.04356	0.0998371
A0A034V4B6	Ig-like and fibronectin type-III domain-containing protein T04A11.3 (Fragment) OS=Bactrocera dorsalis GN=YFE7 PE=4 SV=1 - [A0A034V4B6_BACDO]	7.52	8	8	9	1357	148.125	6.07471	1.05866	1.0867	1.1825	1.10929	0.100301
A0A034W3Z6	Transmembrane protein C2orf18-like protein OS=Bactrocera dorsalis GN=CB018 PE=4 SV=1 - [A0A034W3Z6_BACDO]	6.77	2	2	3	384	43.1707	7.32764	0.950885	0.964007	0.892199	0.935697	0.100425
A0A034VR88	Membrane metallo-endopeptidase-like 1 (Fragment) OS=Bactrocera dorsalis GN=MMEL1 PE=4 SV=1 - [A0A034VR88_BACDO]	2.89	1	1	1	622	71.5141	5.64307	0.964381	0.941067	0.88283	0.929426	0.100575
A0A034VEQ9	Homeobox protein extradenticle OS=Bactrocera dorsalis GN=EXD PE=4 SV=1 - [A0A034VEQ9_BACDO]	3.73	1	1	1	375	41.7423	7.04932	1.121	1.0423	1.05245	1.07192	0.100605
A0A034VLM9	Transmembrane protein C9orf91-like protein OS=Bactrocera dorsalis GN=CI091 PE=4 SV=1 - [A0A034VLM9_BACDO]	8.7	2	4	5	586	63.7995	8.33838	1.03568	1.15938	1.13974	1.1116	0.100732
A0A034WIZ1	Ubiquitin-conjugating enzyme E2 variant 2 OS=Bactrocera dorsalis GN=UB2V2 PE=4 SV=1 - [A0A034WIZ1_BACDO]	22.54	3	3	6	142	16.2802	6.55127	1.0433	1.07361	1.14454	1.08715	0.100879
A0A034WNT9	Serine protease easter (Fragment) OS=Bactrocera dorsalis GN=EAST PE=3 SV=1 - [A0A034WNT9_BACDO]	2.18	1	1	1	412	46.4711	7.07861	0.917206	0.880356	0.971761	0.923108	0.101416
A0A034W1S0	Cohesin subunit SA-1 OS=Bactrocera dorsalis GN=STAG1 PE=4 SV=1 - [A0A034W1S0_BACDO]	5.36	6	6	6	1120	129.299	5.42725	0.960091	0.959455	0.99075	0.970099	0.101453
A0A034W024	Calcium-dependent secretion activator (Fragment) OS=Bactrocera dorsalis GN=CAPS PE=4 SV=1 - [A0A034W024_BACDO]	5.79	4	4	4	932	105.481	5.73193	1.06301	1.01511	1.06749	1.04854	0.101469
A0A034V7K7	Phenoloxidase subunit A3 (Fragment) OS=Bactrocera dorsalis GN=PRPA3 PE=4 SV=1 - [A0A034V7K7_BACDO]	44.73	7	8	14	275	32.2254	6.90283	0.977056	0.896751	0.905975	0.926594	0.101581
A0A034WAP5	Pre-mRNA-processing factor 19 OS=Bactrocera dorsalis GN=PRP19 PE=4 SV=1 - [A0A034WAP5_BACDO]	25.64	9	9	20	507	55.4956	6.7124	1.017	1.05456	1.07455	1.0487	0.101963
A0A034VBV0	Uncharacterized protein OS=Bactrocera dorsalis PE=4 SV=1 - [A0A034VBV0_BACDO]	4.81	1	1	1	187	21.6551	5.52881	1.16269	1.23814	1.5086	1.30314	0.101975
A0A034VRS8	60S ribosomal protein L21 (Fragment) OS=Bactrocera dorsalis GN=RL21 PE=4 SV=1 - [A0A034VRS8_BACDO]	36.31	7	7	12	179	20.6043	10.7114	1.01793	1.04943	1.02029	1.02922	0.102107
A0A034UYQ7	Neural cell adhesion molecule 1 OS=Bactrocera dorsalis GN=NCAM1 PE=4 SV=1 - [A0A034UYQ7_BACDO]	21.4	8	8	13	458	52.0764	8.07471	1.04979	1.03236	1.01208	1.03141	0.102183
A0A034WV14	Histone H2B OS=Bactrocera dorsalis GN=H2B PE=3 SV=1 - [A0A034WV14_BACDO]	60.16	10	10	102	123	13.7005	10.3452	1.07762	1.028	1.032	1.04587	0.102245
A0A034WMM7	Tumor protein D54 OS=Bactrocera dorsalis GN=TPD54 PE=4 SV=1 - [A0A034WMM7_BACDO]	47.37	7	7	11	209	22.7514	5.69385	1.01586	1.03138	1.00931	1.01885	0.102309
A0A034WPR4	Prostaglandin E synthase 2 OS=Bactrocera dorsalis GN=PGES2 PE=4 SV=1 - [A0A034WPR4_BACDO]	12.53	5	5	6	407	46.6147	9.0415	1.10416	1.1671	1.04148	1.10425	0.102695
A0A034WIT7	CAAX prenyl protease 1-like protein OS=Bactrocera dorsalis GN=FACE1 PE=4 SV=1 - [A0A034WIT7_BACDO]	17.36	6	6	13	455	51.7212	7.03467	1.05819	1.08045	1.01822	1.05229	0.102859
A0A0D3QFT4	Cecropin OS=Bactrocera dorsalis PE=2 SV=1 - [A0A0D3QFT4_BACDO]	32.81	1	1	1	64	6.83379	10.6382	0.864468	0.93744	0.763381	0.855096	0.102903
A0A034VTX0	Glutathione S-transferase 1-1 OS=Bactrocera dorsalis GN=GSTT1 PE=3 SV=1 - [A0A034VTX0_BACDO]	28.85	5	6	15	208	23.7582	8.17725	0.97975	0.907115	0.915413	0.934093	0.102912
A0A034WHS5	Mimitin, mitochondrial OS=Bactrocera dorsalis GN=MIMIT PE=4 SV=1 - [A0A034WHS5_BACDO]	32	4	4	5	150	17.436	8.99756	1.03178	1.14135	1.10329	1.09214	0.103047
A0A034V9C4	WD repeat-containing protein 44 OS=Bactrocera dorsalis GN=WDR44 PE=4 SV=1 - [A0A034V9C4_BACDO]	6.85	3	3	4	803	85.6841	7.91357	1.0905	1.07307	1.01968	1.06108	0.103159
A0A034VMD7	Ubiquitin-40S ribosomal protein S27a OS=Bactrocera dorsalis GN=RS27A PE=4 SV=1 - [A0A034VMD7_BACDO]	56.41	3	9	51	156	17.9517	9.77393	1.08031	1.02008	1.09293	1.06444	0.103182
A0A034WL56	Uncharacterized protein (Fragment) OS=Bactrocera dorsalis PE=4 SV=1 - [A0A034WL56_BACDO]	7.74	1	1	1	168	17.2498	11.3413	1.32292	1.27913	1.06976	1.22394	0.103193
A0A034VH70	La-related protein (Fragment) OS=Bactrocera dorsalis GN=LARP PE=4 SV=1 - [A0A034VH70_BACDO]	6.72	7	7	10	1206	132.894	9.30518	0.900617	0.97691	0.9324	0.936642	0.103387
A0A034WWH4	Lipoamide acyltransferase component of branched-chain alpha-keto acid dehydrogenase complex (Fragment) OS=Bactrocera dorsalis GN=ODB2 PE=3 SV=1 - [A0A034WWH4_BACDO]	1.76	1	1	1	510	56.254	6.84424	1.06428	1.07273	1.17846	1.10516	0.103432
A0A034WBB2	Exonuclease OS=Bactrocera dorsalis GN=EXO PE=4 SV=1 - [A0A034WBB2_BACDO]	5.47	2	2	2	457	52.1291	5.2876	1.03741	1.11643	1.0533	1.06905	0.103511
A0A034W716	26S proteasome non-ATPase regulatory subunit 9 OS=Bactrocera dorsalis GN=PSMD9 PE=4 SV=1 - [A0A034W716_BACDO]	7.21	1	1	1	222	24.6276	5.31299	0.81831	0.808279	0.958176	0.861588	0.103547
A0A034WIN4	Cysteine protease ATG4B OS=Bactrocera dorsalis GN=ATG4B PE=4 SV=1 - [A0A034WIN4_BACDO]	3.9	1	1	1	385	43.2857	5.12256	0.932844	0.963776	0.87198	0.922867	0.103571
A0A034WG74	Beta-galactosidase OS=Bactrocera dorsalis GN=BGAL PE=3 SV=1 - [A0A034WG74_BACDO]	8.76	4	4	4	639	71.9766	6.60986	0.947266	0.822915	0.761859	0.844013	0.103639
A0A034VA72	Aldehyde dehydrogenase X, mitochondrial (Fragment) OS=Bactrocera dorsalis GN=AL1B1 PE=4 SV=1 - [A0A034VA72_BACDO]	27.74	4	4	7	137	15.2652	9.80322	1.09521	1.14614	1.03474	1.09203	0.103704
A0A034W5W1	tRNA-splicing ligase RtcB homolog OS=Bactrocera dorsalis GN=RTCB PE=3 SV=1 - [A0A034W5W1_BACDO]	11.66	4	4	7	506	55.9981	7.34229	0.81814	0.873742	0.958461	0.883448	0.103794
A0A034W1M0	Uncharacterized protein OS=Bactrocera dorsalis PE=4 SV=1 - [A0A034W1M0_BACDO]	33.33	4	4	17	147	15.3459	4.05615	1.51436	1.15533	1.70011	1.4566	0.103869
A0A034WN35	General odorant-binding protein lush OS=Bactrocera dorsalis GN=OB76A PE=4 SV=1 - [A0A034WN35_BACDO]	46.21	6	6	15	145	16.2102	8.08936	1.05592	1.13875	1.0501	1.08159	0.10422
A0A034VXL4	Organic cation transporter protein (Fragment) OS=Bactrocera dorsalis GN=ORCT PE=4 SV=1 - [A0A034VXL4_BACDO]	1.81	1	1	1	498	55.5734	7.00537	0.752434	0.936242	0.85641	0.848362	0.104243
A0A034VSS9	Putative multidrug resistance-associated protein lethal(2)03659 OS=Bactrocera dorsalis GN=L259 PE=3 SV=1 - [A0A034VSS9_BACDO]	4.52	2	3	3	951	107.004	9.18799	0.956359	0.953603	0.990008	0.966657	0.104274
A0A034VLQ2	Transmembrane protein nessy OS=Bactrocera dorsalis GN=NESSY PE=4 SV=1 - [A0A034VLQ2_BACDO]	7.07	3	3	3	495	57.0013	8.74854	0.962098	0.92588	0.861993	0.916657	0.104344
A0A034WQX3	MOB kinase activator-like 1 OS=Bactrocera dorsalis GN=MOB1 PE=4 SV=1 - [A0A034WQX3_BACDO]	3.2	1	1	1	219	25.2428	6.52197	1.04846	1.08271	1.02108	1.05075	0.104432
A0A034WBE1	Prefoldin subunit 1 OS=Bactrocera dorsalis GN=PFD1 PE=4 SV=1 - [A0A034WBE1_BACDO]	16.67	2	2	2	126	14.6225	8.88037	1.02084	1.09471	1.09489	1.07015	0.104511
A0A034VVK7	Chaperone activity of bc1 complex-like, mitochondrial OS=Bactrocera dorsalis GN=ADCK3 PE=4 SV=1 - [A0A034VVK7_BACDO]	6.99	3	3	5	701	78.2333	7.6499	0.903093	0.978023	0.933195	0.938104	0.104638
A0A034V4S7	P protein OS=Bactrocera dorsalis GN=P PE=4 SV=1 - [A0A034V4S7_BACDO]	4.21	3	3	3	807	90.8551	6.90283	1.09	1.02604	1.04535	1.0538	0.104853
A0A034VVJ3	Uncharacterized protein OS=Bactrocera dorsalis PE=4 SV=1 - [A0A034VVJ3_BACDO]	1.35	1	1	2	593	67.6432	8.08936	0.950776	0.922706	0.837757	0.903746	0.10528
A0A034WBS0	Uroporphyrinogen-III synthase OS=Bactrocera dorsalis GN=HEM4 PE=4 SV=1 - [A0A034WBS0_BACDO]	17.91	3	3	6	268	29.793	6.11279	1.04661	1.01254	1.05921	1.03945	0.105457
A0A034WCG3	Choline-phosphate cytidylyltransferase B OS=Bactrocera dorsalis GN=PCY1B PE=4 SV=1 - [A0A034WCG3_BACDO]	6.3	1	1	1	381	43.5245	5.38916	0.967684	0.966011	0.912464	0.94872	0.105612
A0A034VS02	Dehydrogenase/reductase SDR family member 11 OS=Bactrocera dorsalis GN=DHR11 PE=3 SV=1 - [A0A034VS02_BACDO]	24.9	1	4	7	245	26.6329	7.89893	0.724849	0.824473	0.935247	0.82819	0.105635
A0A034WJR5	3-oxoacyl-(Acyl-carrier-protein) reductase FabG OS=Bactrocera dorsalis GN=FABG PE=3 SV=1 - [A0A034WJR5_BACDO]	12.94	4	4	7	255	27.4522	7.07861	1.04311	1.03079	1.09614	1.05668	0.10568
A0A034WE59	17-beta-hydroxysteroid dehydrogenase 13 OS=Bactrocera dorsalis GN=DHB13 PE=3 SV=1 - [A0A034WE59_BACDO]	8.07	2	2	2	322	35.8139	8.96826	0.842345	0.952277	0.781175	0.858599	0.105802
A0A034VHQ1	Rab3 GTPase-activating protein regulatory subunit OS=Bactrocera dorsalis GN=RBGPR PE=4 SV=1 - [A0A034VHQ1_BACDO]	0.67	1	1	1	1342	151.151	5.49072	0.887662	0.976494	0.908799	0.924318	0.105804
A0A034VIX2	Leucine-rich repeat-containing protein 15 (Fragment) OS=Bactrocera dorsalis GN=LRC15 PE=4 SV=1 - [A0A034VIX2_BACDO]	1.83	2	2	2	930	104.789	4.79248	1.05714	1.20405	1.10527	1.12215	0.105804
A0A034VEM4	UPF0568 protein C14orf166-like protein OS=Bactrocera dorsalis GN=CN166 PE=4 SV=1 - [A0A034VEM4_BACDO]	13.82	2	2	3	246	28.2369	5.93506	0.756805	0.805747	0.948975	0.837176	0.105854
A0A034V9W4	Putative phosphorylase b kinase regulatory subunit beta (Fragment) OS=Bactrocera dorsalis GN=KPBB PE=4 SV=1 - [A0A034V9W4_BACDO]	6.49	2	2	2	370	42.1812	7.35693	1.01789	1.01784	1.04726	1.02766	0.105906
A0A034VGM1	Bromodomain adjacent to zinc finger domain protein 1A OS=Bactrocera dorsalis GN=BAZ1A PE=4 SV=1 - [A0A034VGM1_BACDO]	6.64	1	1	1	226	25.7326	8.79248	1.06015	1.24127	1.28951	1.19698	0.106025
A0A034VRN2	Endoribonuclease Dicer OS=Bactrocera dorsalis GN=DICER PE=4 SV=1 - [A0A034VRN2_BACDO]	20.51	28	28	36	1672	192.03	6.78564	0.973191	0.978356	0.936216	0.962588	0.106147
A0A034WU53	Cytochrome c oxidase subunit 6A1, mitochondrial OS=Bactrocera dorsalis GN=CX6A1 PE=3 SV=1 - [A0A034WU53_BACDO]	30.91	3	3	5	110	12.6345	9.5835	1.02077	1.05624	1.08858	1.0552	0.106172
A0A034V4K7	BTB/POZ domain-containing protein 8 (Fragment) OS=Bactrocera dorsalis GN=BTBD8 PE=4 SV=1 - [A0A034V4K7_BACDO]	1.51	2	2	2	1793	196.767	9.20264	0.988519	0.966836	0.986345	0.980567	0.106184
A0A034VYT7	RNA-binding protein pno1 OS=Bactrocera dorsalis GN=PNO1 PE=4 SV=1 - [A0A034VYT7_BACDO]	3.4	1	1	1	235	26.6611	9.67139	1.11861	1.12711	1.02654	1.09075	0.10621
A0A034V3V1	Tyrosine-protein kinase OS=Bactrocera dorsalis GN=SRC64 PE=3 SV=1 - [A0A034V3V1_BACDO]	6.64	3	3	3	542	62.2613	7.31299	1.13673	1.12286	1.02823	1.09594	0.106486
A0A034VH26	UDP-glucuronosyltransferase 1-8 (Fragment) OS=Bactrocera dorsalis GN=UD18 PE=4 SV=1 - [A0A034VH26_BACDO]	31.83	6	15	38	487	55.3854	8.41162	1.07054	1.04857	1.0156	1.0449	0.106589
A0A034V6F2	Protein Jumonji OS=Bactrocera dorsalis GN=JARD2 PE=4 SV=1 - [A0A034V6F2_BACDO]	4.3	8	8	9	2418	262.566	9.02686	0.938927	0.986901	0.955462	0.96043	0.106596
A0A034WHB9	Putative serine hydrolase OS=Bactrocera dorsalis GN=KRAK PE=4 SV=1 - [A0A034WHB9_BACDO]	10.61	3	3	3	330	38.2433	7.1958	0.889066	0.835913	0.963333	0.896104	0.106636
A0A034V9C0	SRSF protein kinase 3 (Fragment) OS=Bactrocera dorsalis GN=SRPK3 PE=3 SV=1 - [A0A034V9C0_BACDO]	1.12	1	1	1	804	89.702	7.59131	1.07706	1.30555	1.37359	1.25207	0.1067
A0A034WN16	Organic cation transporter-like protein OS=Bactrocera dorsalis GN=OCTL PE=4 SV=1 - [A0A034WN16_BACDO]	23.73	8	8	11	628	69.1136	6.93213	0.982213	0.957279	0.985462	0.974985	0.106749
A0A034W5A2	SUMO-activating enzyme subunit 2 (Fragment) OS=Bactrocera dorsalis GN=SAE2 PE=4 SV=1 - [A0A034W5A2_BACDO]	25.48	10	10	15	573	63.7064	4.7417	1.0077	1.00319	1.01301	1.00797	0.106904
A0A034VZK2	GrpE protein homolog OS=Bactrocera dorsalis GN=GRPE PE=3 SV=1 - [A0A034VZK2_BACDO]	46.93	9	9	16	228	25.4633	7.03467	1.07246	1.07535	1.0157	1.0545	0.106965
A0A034VBH8	HD domain-containing protein 2 OS=Bactrocera dorsalis GN=HDDC2 PE=4 SV=1 - [A0A034VBH8_BACDO]	3.36	1	1	3	506	56.1257	6.01123	0.991392	0.988231	0.973236	0.984286	0.107002
A0A034VCS3	Pheromone-binding protein-related protein 1 OS=Bactrocera dorsalis GN=PBP1 PE=4 SV=1 - [A0A034VCS3_BACDO]	48.3	1	7	36	147	16.5454	5.2749	1.94491	1.19267	1.80023	1.64594	0.107202
A0A034VPK3	Sphingomyelin phosphodiesterase 4 (Fragment) OS=Bactrocera dorsalis GN=NSMA3 PE=4 SV=1 - [A0A034VPK3_BACDO]	8.01	5	5	6	712	81.5987	7.89893	0.917812	0.854993	0.963284	0.91203	0.107256
A0A034VQV2	Protein MAK16-like protein A OS=Bactrocera dorsalis GN=MK16A PE=4 SV=1 - [A0A034VQV2_BACDO]	3.96	1	1	1	328	38.3402	5.14795	1.24131	1.16612	1.05286	1.15343	0.107301
A0A034W7Y1	Tubulin-specific chaperone A OS=Bactrocera dorsalis GN=TBCA PE=4 SV=1 - [A0A034W7Y1_BACDO]	33.93	3	3	5	112	13.134	5.46533	0.980803	0.97566	0.9424	0.966288	0.107331
A0A034W576	Phosphatidylinositol-glycan biosynthesis class X protein OS=Bactrocera dorsalis GN=PIGX PE=4 SV=1 - [A0A034W576_BACDO]	5.82	1	1	1	275	31.5275	8.60205	1.08113	1.06418	1.0167	1.054	0.107344
A0A034WUX0	Peritrophin-1 OS=Bactrocera dorsalis GN=PE1 PE=4 SV=1 - [A0A034WUX0_BACDO]	8.05	2	2	3	298	34.0351	5.50342	1.20448	1.15063	1.04318	1.13276	0.107384
A0A034VHV9	Uncharacterized protein OS=Bactrocera dorsalis PE=4 SV=1 - [A0A034VHV9_BACDO]	5.6	1	3	4	500	56.2509	7.07861	0.831503	0.909252	0.955473	0.898743	0.10743
A0A034VK02	Dihydrolipoyl dehydrogenase OS=Bactrocera dorsalis GN=DLDH PE=4 SV=1 - [A0A034VK02_BACDO]	40.28	17	17	44	504	53.0105	6.78564	1.03085	1.07801	1.02773	1.04553	0.10746
A0A034W881	Protein farnesyltransferase/geranylgeranyltransferase type-1 subunit alpha OS=Bactrocera dorsalis GN=FNTA PE=4 SV=1 - [A0A034W881_BACDO]	14.2	4	4	6	324	38.7521	5.16064	0.971362	0.914737	0.964314	0.950138	0.107484
A0A034VM08	Uncharacterized protein OS=Bactrocera dorsalis PE=4 SV=1 - [A0A034VM08_BACDO]	38.13	16	16	18	556	62.8412	4.95752	0.929824	0.984644	0.924767	0.946412	0.107705
A0A034V6L6	Protein transport protein Sec24B OS=Bactrocera dorsalis GN=SC24B PE=4 SV=1 - [A0A034V6L6_BACDO]	12.27	11	11	16	1255	137.715	8.03076	1.02636	1.00724	1.03483	1.02281	0.107707
A0A034V411	Signal peptidase complex catalytic subunit SEC11 OS=Bactrocera dorsalis GN=SC11C PE=3 SV=1 - [A0A034V411_BACDO]	24.32	4	4	8	185	21.0673	8.85107	0.958256	0.934058	0.984812	0.959042	0.10775
E0Z5Q8	Ultraspiracle protein OS=Bactrocera dorsalis PE=2 SV=1 - [E0Z5Q8_BACDO]	4.86	1	2	2	453	51.2323	8.11865	0.914879	0.778352	0.919163	0.870798	0.107771
A0A034WDT9	Pterin-4-alpha-carbinolamine dehydratase OS=Bactrocera dorsalis GN=PHS PE=3 SV=1 - [A0A034WDT9_BACDO]	21.23	3	3	5	179	20.8128	9.64209	0.813926	0.855103	0.961814	0.876948	0.107885
A0A034WDG1	Mitogen-activated protein kinase OS=Bactrocera dorsalis GN=JNK PE=4 SV=1 - [A0A034WDG1_BACDO]	20.7	5	5	6	372	42.9105	6.40479	0.966144	0.974751	0.921859	0.954251	0.107913
A0A034WJ76	Proteasome subunit alpha type OS=Bactrocera dorsalis GN=PSA6 PE=3 SV=1 - [A0A034WJ76_BACDO]	40.16	10	10	21	244	27.214	7.29834	0.958709	0.983952	0.985148	0.975936	0.107947
A0A034WSK7	Signal recognition particle receptor subunit alpha-like protein (Fragment) OS=Bactrocera dorsalis GN=SRPR PE=4 SV=1 - [A0A034WSK7_BACDO]	24.62	13	13	20	597	66.5885	7.69385	1.04652	1.05456	1.01099	1.03736	0.107991
A0A034VCY4	Tudor domain-containing protein 7 (Fragment) OS=Bactrocera dorsalis GN=TDRD7 PE=4 SV=1 - [A0A034VCY4_BACDO]	1.67	1	1	1	956	108.881	6.27783	1.10026	1.17953	1.04559	1.10846	0.10807
A0A0M3WP35	Carboxylic ester hydrolase OS=Bactrocera dorsalis PE=2 SV=1 - [A0A0M3WP35_BACDO]	18.32	8	8	10	573	66.4691	7.92822	1.09262	1.02563	1.04705	1.0551	0.108078
A0A034V2H3	Protein purity of essence (Fragment) OS=Bactrocera dorsalis GN=POE PE=4 SV=1 - [A0A034V2H3_BACDO]	5.29	4	4	5	945	104.393	6.84424	1.14467	1.0743	1.03961	1.08619	0.1081
A0A034W4S7	Succinyl-CoA:3-ketoacid coenzyme A transferase 1, mitochondrial (Fragment) OS=Bactrocera dorsalis GN=SCOT1 PE=4 SV=1 - [A0A034W4S7_BACDO]	45.63	10	10	21	309	33.4368	9.46631	1.03458	1.10485	1.0444	1.06128	0.108119
A0A034WEZ9	Cyclin-dependent kinase 14 (Fragment) OS=Bactrocera dorsalis GN=CDK14 PE=4 SV=1 - [A0A034WEZ9_BACDO]	3.08	1	1	1	455	52.3646	7.95752	1.09851	1.25851	1.09446	1.15049	0.108323
A0A034VDC3	Neurobeachin (Fragment) OS=Bactrocera dorsalis GN=NBEA PE=4 SV=1 - [A0A034VDC3_BACDO]	2.59	2	2	2	735	82.5345	7.21045	0.988617	0.957038	0.9442	0.963285	0.108561
A0A034V235	Uncharacterized protein (Fragment) OS=Bactrocera dorsalis PE=4 SV=1 - [A0A034V235_BACDO]	60.4	1	15	46	250	28.721	6.78564	0.933617	0.959352	0.86078	0.917916	0.108647
A0A034WMW6	Apolipoprotein D OS=Bactrocera dorsalis GN=APOD PE=4 SV=1 - [A0A034WMW6_BACDO]	5.56	1	1	1	198	21.3624	4.37354	1.07282	1.14484	1.27444	1.16403	0.108649
A0A034V2A4	Histone deacetylase 4 (Fragment) OS=Bactrocera dorsalis GN=HDAC4 PE=4 SV=1 - [A0A034V2A4_BACDO]	3.77	2	2	2	557	60.08	6.29053	0.983695	0.970111	0.940889	0.964898	0.108737
A0A034VRB8	Guanine nucleotide-binding protein G(I) subunit alpha 65A OS=Bactrocera dorsalis GN=GNAI PE=4 SV=1 - [A0A034VRB8_BACDO]	10.42	2	4	5	355	40.6937	6.78564	1.09529	1.16744	1.04148	1.1014	0.108771
A0A034W585	Larval cuticle protein A3A OS=Bactrocera dorsalis GN=CUA3A PE=4 SV=1 - [A0A034W585_BACDO]	26.09	2	2	3	138	14.3876	5.99854	1.15947	1.14558	1.03186	1.1123	0.10881
A0A034V7J3	V-type proton ATPase subunit G OS=Bactrocera dorsalis GN=VATG PE=4 SV=1 - [A0A034V7J3_BACDO]	7.69	1	1	1	117	13.5893	9.42236	1.10552	1.13008	1.026	1.0872	0.10895
A0A034VAL3	Xylulose kinase OS=Bactrocera dorsalis GN=XYLB PE=4 SV=1 - [A0A034VAL3_BACDO]	17.14	6	6	6	496	55.2806	6.41748	1.01181	1.0413	1.02005	1.02439	0.108988
A0A034V192	Cyclin-dependent kinase 10 OS=Bactrocera dorsalis GN=CDK10 PE=4 SV=1 - [A0A034V192_BACDO]	9.33	3	3	3	386	43.4956	7.15186	0.837197	0.931417	0.946588	0.905067	0.109066
A0A034VI06	Uncharacterized protein OS=Bactrocera dorsalis PE=4 SV=1 - [A0A034VI06_BACDO]	24.42	1	15	20	651	70.8902	9.01221	0.803715	0.932292	0.921418	0.885808	0.109103
A0A034W2X3	Transmembrane protein 55B OS=Bactrocera dorsalis GN=TM55B PE=4 SV=1 - [A0A034W2X3_BACDO]	3.69	1	1	1	271	28.6804	8.66064	1.1085	1.1877	1.04551	1.1139	0.109435
A0A034V4I7	Protein virilizer OS=Bactrocera dorsalis GN=VIR PE=4 SV=1 - [A0A034V4I7_BACDO]	0.54	1	1	1	1868	210.076	5.8335	0.957955	0.875396	0.809049	0.8808	0.109524
A0A034UZP2	Uncharacterized protein (Fragment) OS=Bactrocera dorsalis PE=4 SV=1 - [A0A034UZP2_BACDO]	10.29	3	3	5	476	51.54	6.55127	1.0287	1.13277	1.08897	1.08348	0.109542
A0A034VBT7	Aminopeptidase N OS=Bactrocera dorsalis GN=AMPN PE=4 SV=1 - [A0A034VBT7_BACDO]	2.72	2	2	3	957	111.402	6.18896	1.08017	1.01856	1.09439	1.06437	0.109612
A0A034WQQ3	ATP synthase subunit d, mitochondrial OS=Bactrocera dorsalis GN=ATP5H PE=4 SV=1 - [A0A034WQQ3_BACDO]	74.42	9	9	36	172	19.8178	6.40479	1.06768	1.02001	1.09594	1.06121	0.10984
A0A034VE78	Uncharacterized protein OS=Bactrocera dorsalis PE=4 SV=1 - [A0A034VE78_BACDO]	44.65	2	14	21	327	38.0116	9.84717	0.808758	0.77615	0.956255	0.847054	0.109998
A0A034WEE3	Uroporphyrinogen decarboxylase OS=Bactrocera dorsalis GN=DCUP PE=3 SV=1 - [A0A034WEE3_BACDO]	33.15	7	7	12	356	39.7946	6.07471	0.983947	0.929443	0.956608	0.956666	0.11042
A0A034VAA6	Zinc finger FYVE domain-containing protein 9 (Fragment) OS=Bactrocera dorsalis GN=ZFYV9 PE=4 SV=1 - [A0A034VAA6_BACDO]	4.34	4	4	5	1406	151.993	4.69092	0.970453	0.968053	0.993765	0.977424	0.110488
A0A034VJ19	Organic cation transporter protein OS=Bactrocera dorsalis GN=ORCT PE=4 SV=1 - [A0A034VJ19_BACDO]	11.33	5	5	7	600	66.4861	7.45947	1.03134	1.1159	1.05844	1.06856	0.110694
A0A034V5J3	Glycerophosphocholine phosphodiesterase GPCPD1 OS=Bactrocera dorsalis GN=GPCP1 PE=4 SV=1 - [A0A034V5J3_BACDO]	20.24	10	10	14	657	74.3141	5.57959	0.980999	0.924574	0.959209	0.954927	0.111137
A0A034WMU6	Protein FAM136A (Fragment) OS=Bactrocera dorsalis GN=F136A PE=4 SV=1 - [A0A034WMU6_BACDO]	29.45	4	4	9	146	16.692	7.23975	0.919432	0.979139	0.89422	0.93093	0.111168
A0A034UZS9	PDZ and LIM domain protein Zasp OS=Bactrocera dorsalis GN=ZASP PE=4 SV=1 - [A0A034UZS9_BACDO]	8.89	4	4	6	495	52.9448	8.36768	1.05989	1.01525	1.03199	1.03571	0.11118
A0A034VN80	Adenosine kinase OS=Bactrocera dorsalis GN=ADK PE=4 SV=1 - [A0A034VN80_BACDO]	12.57	3	3	4	374	41.9828	5.96045	0.913332	0.979058	0.891932	0.928107	0.111208
A0A034V2K9	Zinc carboxypeptidase A 1 (Fragment) OS=Bactrocera dorsalis GN=CBPA1 PE=4 SV=1 - [A0A034V2K9_BACDO]	2.85	1	1	1	421	46.5484	5.04639	1.18804	1.31765	1.07372	1.19314	0.111313
A0A034V8T9	KN motif and ankyrin repeat domain-containing protein 1 (Fragment) OS=Bactrocera dorsalis GN=KANK1 PE=4 SV=1 - [A0A034V8T9_BACDO]	2.74	3	3	3	1205	132.078	8.44092	0.725856	0.530187	0.889641	0.715228	0.111328
A0A034W6Y0	RNA-binding protein Musashi-like protein Rbp6 (Fragment) OS=Bactrocera dorsalis GN=MSIR6 PE=4 SV=1 - [A0A034W6Y0_BACDO]	3.12	1	1	1	481	49.8992	9.39307	0.925995	0.915021	0.983743	0.941586	0.111347
A0A034VHW3	Uncharacterized protein OS=Bactrocera dorsalis PE=4 SV=1 - [A0A034VHW3_BACDO]	12.99	4	6	7	431	49.2799	8.93896	0.904462	0.981712	0.914872	0.933682	0.111372
A0A034V3Z4	Phospholipid-transporting ATPase OS=Bactrocera dorsalis GN=AT8B2 PE=3 SV=1 - [A0A034V3Z4_BACDO]	7.84	9	12	16	1658	186.232	7.12256	1.05088	1.00991	1.04906	1.03662	0.11141
A0A034VL53	Striatin-interacting protein 1 (Fragment) OS=Bactrocera dorsalis GN=FA40A PE=4 SV=1 - [A0A034VL53_BACDO]	5.14	1	1	1	292	33.1865	4.55127	1.09624	1.06758	1.01964	1.06115	0.111593
A0A034WFA6	28S ribosomal protein S22, mitochondrial OS=Bactrocera dorsalis GN=RT22 PE=4 SV=1 - [A0A034WFA6_BACDO]	9.77	3	3	4	389	45.6084	7.62061	1.07041	1.07624	1.01459	1.05375	0.111724
A0A034VEA8	Icarapin-like protein OS=Bactrocera dorsalis GN=ICA PE=4 SV=1 - [A0A034VEA8_BACDO]	31.73	5	5	5	208	22.8613	4.69092	0.881183	0.935247	0.760957	0.859129	0.111726
A0A034W7Y8	Protein 60A OS=Bactrocera dorsalis GN=60A PE=3 SV=1 - [A0A034W7Y8_BACDO]	2.11	1	1	1	473	54.3927	7.34229	0.918877	0.956813	0.838603	0.904764	0.111859
A0A034WCQ8	Serine proteinase stubble (Fragment) OS=Bactrocera dorsalis GN=STUB PE=3 SV=1 - [A0A034WCQ8_BACDO]	11.3	2	2	2	292	32.2863	7.00537	0.825514	0.745897	0.947844	0.839752	0.112167
A0A034WBF2	WD repeat domain phosphoinositide-interacting protein 2 OS=Bactrocera dorsalis GN=WIPI2 PE=4 SV=1 - [A0A034WBF2_BACDO]	3.5	2	2	2	515	55.9103	7.44482	0.791034	0.636388	0.914387	0.780603	0.112197
A0A034WR67	COP9 signalosome complex subunit 5 OS=Bactrocera dorsalis GN=CSN5 PE=4 SV=1 - [A0A034WR67_BACDO]	20.12	6	6	11	333	37.4699	5.92236	1.06678	1.16243	1.05274	1.09398	0.112263
A0A034VKY3	DNA helicase OS=Bactrocera dorsalis GN=RUVB2 PE=4 SV=1 - [A0A034VKY3_BACDO]	22.48	9	9	10	476	53.2323	5.42725	0.966384	0.992037	0.980838	0.979753	0.112285
A0A034WGA2	Apoptotic chromatin condensation inducer in the nucleus OS=Bactrocera dorsalis GN=ACINU PE=4 SV=1 - [A0A034WGA2_BACDO]	15.53	8	8	11	644	74.7817	9.20264	0.976621	0.948297	0.984746	0.969888	0.112365
A0A034WSA4	Methionine adenosyltransferase 2 subunit beta OS=Bactrocera dorsalis GN=MAT2B PE=4 SV=1 - [A0A034WSA4_BACDO]	3.23	1	1	2	372	42.2403	5.73193	0.890612	0.939381	0.973475	0.934489	0.112448
A0A034WLT9	Stromal cell-derived factor 2 OS=Bactrocera dorsalis GN=SDF2 PE=4 SV=1 - [A0A034WLT9_BACDO]	23.64	5	5	11	220	24.43	6.52197	0.992781	0.980295	0.992837	0.988638	0.112497
A0A034VD08	40S ribosomal protein S16 OS=Bactrocera dorsalis GN=RS16 PE=3 SV=1 - [A0A034VD08_BACDO]	54.05	10	10	28	148	16.8523	10.2134	0.979075	0.942588	0.979036	0.9669	0.112554
A0A034VAV1	Proactivator polypeptide OS=Bactrocera dorsalis GN=SAP PE=4 SV=1 - [A0A034VAV1_BACDO]	7.71	7	7	16	960	106.949	4.99561	0.960194	0.899645	0.966341	0.94206	0.112581
A0A034VEZ6	Uncharacterized protein (Fragment) OS=Bactrocera dorsalis PE=4 SV=1 - [A0A034VEZ6_BACDO]	4.58	1	1	1	371	37.6211	10.8286	0.871121	0.624337	0.854512	0.783323	0.112704
A0A034WDM5	Lysine-specific demethylase lid OS=Bactrocera dorsalis GN=KDM5 PE=4 SV=1 - [A0A034WDM5_BACDO]	1.94	3	3	4	1808	202.166	6.88818	0.902101	0.947654	0.975542	0.941766	0.112709
A0A034V8D0	von Willebrand factor A domain-containing protein 8 (Fragment) OS=Bactrocera dorsalis GN=K0564 PE=4 SV=1 - [A0A034V8D0_BACDO]	7.65	5	5	7	1033	115.431	6.63916	0.938502	0.80804	0.920438	0.888993	0.112759
A0A034WDM9	26S protease regulatory subunit 6A OS=Bactrocera dorsalis GN=PRS6A PE=3 SV=1 - [A0A034WDM9_BACDO]	56.54	16	17	45	428	47.7487	5.33838	0.986503	0.96743	0.94275	0.965561	0.112813
A0A034VLB9	Lipase member H-A OS=Bactrocera dorsalis GN=LIPHA PE=3 SV=1 - [A0A034VLB9_BACDO]	8.77	3	3	4	342	38.6254	7.00537	1.11323	1.08614	1.0218	1.07372	0.112838
A0A034WLN4	Multifunctional protein ADE2 OS=Bactrocera dorsalis GN=PUR6 PE=3 SV=1 - [A0A034WLN4_BACDO]	19.06	7	7	12	425	47.0556	7.6792	1.00892	1.0236	1.03951	1.02401	0.112896
A0A034V9F0	Cytochrome b-c1 complex subunit 2, mitochondrial OS=Bactrocera dorsalis GN=QCR2 PE=3 SV=1 - [A0A034V9F0_BACDO]	59.95	18	18	80	442	46.053	9.18799	0.960439	0.922711	0.979929	0.95436	0.11293
A0A034VSU8	PX domain-containing protein kinase-like protein OS=Bactrocera dorsalis GN=PXK PE=4 SV=1 - [A0A034VSU8_BACDO]	3.18	2	2	2	661	73.6677	9.0708	1.06769	1.15233	1.0454	1.08847	0.113
A0A034VRI7	Alpha-actinin, sarcomeric OS=Bactrocera dorsalis GN=ACTN PE=4 SV=1 - [A0A034VRI7_BACDO]	44.8	31	31	58	895	103.753	5.64307	0.987608	0.991729	0.972175	0.983837	0.11305
A0A034WB94	Cytoglobin-1 OS=Bactrocera dorsalis GN=CYGB1 PE=3 SV=1 - [A0A034WB94_BACDO]	60	7	7	19	155	17.6551	5.60498	0.936717	0.984551	0.918684	0.946651	0.113128
A0A034WRL4	Programmed cell death protein 10 OS=Bactrocera dorsalis GN=PDC10 PE=4 SV=1 - [A0A034WRL4_BACDO]	14.12	2	2	2	170	19.4274	8.96826	0.9371	0.912023	0.982673	0.943932	0.11336
A0A034WVN9	DNA helicase OS=Bactrocera dorsalis GN=MCM5 PE=3 SV=1 - [A0A034WVN9_BACDO]	5.56	2	3	3	737	82.8414	7.6792	0.945161	0.881179	0.966035	0.930792	0.113378
A0A034WP08	Cytochrome b-c1 complex subunit Rieske, mitochondrial OS=Bactrocera dorsalis GN=UCRI PE=4 SV=1 - [A0A034WP08_BACDO]	49.34	11	11	25	229	24.6325	8.44092	0.973401	0.985094	0.945177	0.967891	0.113445
A0A034VUE9	40S ribosomal protein SA OS=Bactrocera dorsalis GN=RSSA PE=3 SV=1 - [A0A034VUE9_BACDO]	39.48	10	10	19	271	30.2734	4.86865	1.01976	1.06334	1.09568	1.05959	0.113504
A0A034V227	Nitrilase and fragile histidine triad fusion protein NitFhit (Fragment) OS=Bactrocera dorsalis GN=NFT1 PE=4 SV=1 - [A0A034V227_BACDO]	25.12	4	4	6	203	22.8093	6.37939	1.01528	1.07757	1.08176	1.0582	0.113611
A0A034VDW6	ATP-binding cassette sub-family B member 7, mitochondrial OS=Bactrocera dorsalis GN=ABCB7 PE=3 SV=1 - [A0A034VDW6_BACDO]	5.28	4	4	5	701	76.96	9.29053	1.05528	1.07391	1.01414	1.04778	0.113766
A0A034WFR4	DDB1-and CUL4-associated factor 7 OS=Bactrocera dorsalis GN=DCAF7 PE=4 SV=1 - [A0A034WFR4_BACDO]	9.04	3	3	3	343	38.607	5.77002	1.01451	1.00618	1.02605	1.01558	0.113845
A0A034WLV1	Dolichyl-diphosphooligosaccharide--protein glycosyltransferase subunit 1 OS=Bactrocera dorsalis GN=RPN1 PE=3 SV=1 - [A0A034WLV1_BACDO]	39.91	14	14	29	451	51.6161	9.02686	0.98802	0.997347	0.992806	0.992724	0.114031
A0A034W6U4	Charged multivesicular body protein 3 OS=Bactrocera dorsalis GN=CHMP3 PE=4 SV=1 - [A0A034W6U4_BACDO]	28.89	4	4	6	225	25.645	5.12256	0.879112	0.90594	0.977372	0.920808	0.114114
A0A034W8Z4	Zinc transporter 1 OS=Bactrocera dorsalis GN=ZNT1 PE=4 SV=1 - [A0A034W8Z4_BACDO]	11.42	3	3	3	438	48.1193	6.69775	0.990687	0.952667	0.966818	0.970057	0.114232
A0A034V3D0	Uncharacterized protein (Fragment) OS=Bactrocera dorsalis PE=4 SV=1 - [A0A034V3D0_BACDO]	2.72	2	2	2	1322	144.173	5.03369	0.884049	0.792186	0.951113	0.875783	0.114399
A0A034VCW3	ER membrane protein complex subunit 1 (Fragment) OS=Bactrocera dorsalis GN=K0090 PE=4 SV=1 - [A0A034VCW3_BACDO]	24.56	6	6	11	338	38.0866	7.04932	0.957634	0.949229	0.87159	0.926151	0.114413
A0A034W9H5	Transcription factor Adf-1 OS=Bactrocera dorsalis GN=ADF1 PE=4 SV=1 - [A0A034W9H5_BACDO]	1.88	1	1	1	478	53.134	7.34229	0.809016	0.941427	0.712242	0.820895	0.114419
A0A034WN64	U6 snRNA-associated Sm-like protein LSm7 OS=Bactrocera dorsalis GN=LSM7 PE=4 SV=1 - [A0A034WN64_BACDO]	6.25	1	1	1	112	12.3605	5.63037	1.06396	1.09556	1.01933	1.05962	0.114457
A0A034VRV5	Dehydrogenase/reductase SDR family member 11 OS=Bactrocera dorsalis GN=DHR11 PE=3 SV=1 - [A0A034VRV5_BACDO]	47.18	10	12	67	248	27.2741	6.30322	1.02725	1.01214	1.05034	1.02991	0.114679
A0A034WUJ8	Sialin OS=Bactrocera dorsalis GN=S17A5 PE=4 SV=1 - [A0A034WUJ8_BACDO]	1.98	1	1	1	506	55.0526	8.47021	0.949287	0.790971	0.887726	0.875995	0.114778
A0A034VH13	Phosphofurin acidic cluster sorting protein 1 (Fragment) OS=Bactrocera dorsalis GN=PACS1 PE=4 SV=1 - [A0A034VH13_BACDO]	3.54	1	1	1	254	27.2477	9.21729	1.26221	1.49169	1.12002	1.29131	0.114835
A0A034W0I8	Alpha-tubulin N-acetyltransferase 1 (Fragment) OS=Bactrocera dorsalis GN=ATAT1 PE=3 SV=1 - [A0A034W0I8_BACDO]	5.29	1	1	1	227	26.1797	9.17334	0.934345	0.978975	0.898061	0.937127	0.115085
A0A034WAY4	Trafficking protein particle complex subunit 12 OS=Bactrocera dorsalis GN=TPC12 PE=4 SV=1 - [A0A034WAY4_BACDO]	6.15	2	2	2	504	57.0162	6.15088	0.88573	0.846596	0.971223	0.901183	0.115192
A0A034WVX5	60S ribosomal protein L9 OS=Bactrocera dorsalis GN=RL9 PE=4 SV=1 - [A0A034WVX5_BACDO]	36.32	9	9	24	190	21.3073	9.71533	1.03268	1.05718	1.013	1.03429	0.115336
A0A034VHJ4	Dynamin OS=Bactrocera dorsalis GN=DYN PE=3 SV=1 - [A0A034VHJ4_BACDO]	33.05	22	22	36	832	93.2084	8.30908	0.972376	0.992612	0.961247	0.975412	0.115709
A0A034VTJ1	40S ribosomal protein S24 OS=Bactrocera dorsalis GN=RS24 PE=3 SV=1 - [A0A034VTJ1_BACDO]	29.77	4	4	8	131	15.0852	10.9604	0.982217	0.917806	0.950597	0.950207	0.115743
A0A034V1L5	Nidogen-2 OS=Bactrocera dorsalis GN=NID2 PE=4 SV=1 - [A0A034V1L5_BACDO]	10.66	11	11	14	1313	145.438	4.76709	1.04728	1.06174	1.15069	1.08657	0.115754
A0A034WLN6	Protein DJ-1 OS=Bactrocera dorsalis GN=PARK7 PE=4 SV=1 - [A0A034WLN6_BACDO]	49.37	9	9	18	237	24.796	8.6167	1.03319	1.10625	1.04372	1.06105	0.115767
A0A034WW23	Uncharacterized protein C19orf47-like protein OS=Bactrocera dorsalis GN=CS047 PE=4 SV=1 - [A0A034WW23_BACDO]	2.94	1	1	2	510	55.439	9.979	1.04151	1.16254	1.22155	1.14187	0.115784
A0A034WXY3	Protein disulfide-isomerase OS=Bactrocera dorsalis GN=PDIA3 PE=3 SV=1 - [A0A034WXY3_BACDO]	57.91	27	27	61	487	55.248	5.73193	1.01827	1.03061	1.00665	1.01851	0.115863
A0A034WLB0	RNA polymerase II-associated factor 1-like protein OS=Bactrocera dorsalis GN=PAF1 PE=4 SV=1 - [A0A034WLB0_BACDO]	3.52	2	2	2	597	67.322	9.31982	1.10257	1.02061	1.06738	1.06352	0.115877
A0A034W0S7	Protein disulfide-isomerase TMX3 OS=Bactrocera dorsalis GN=TMX3 PE=4 SV=1 - [A0A034W0S7_BACDO]	14.93	5	5	6	442	51.0496	6.13818	0.892058	0.98051	0.91428	0.928949	0.115982
A0A034WTQ8	Odorant binding protein 83a-2 OS=Bactrocera dorsalis GN=PBP3 PE=2 SV=1 - [A0A034WTQ8_BACDO]	63.51	1	10	80	148	17.4238	6.0874	1.13725	1.23766	1.05293	1.14261	0.11624
A0A034VSH5	Importin subunit alpha OS=Bactrocera dorsalis GN=IMA7 PE=3 SV=1 - [A0A034VSH5_BACDO]	3.7	1	1	1	541	60.3718	5.30029	1.28483	1.06448	1.16149	1.17027	0.116278
A0A034VM36	Pupal cuticle protein Edg-78E OS=Bactrocera dorsalis GN=CUP7 PE=4 SV=1 - [A0A034VM36_BACDO]	31.28	8	8	18	227	24.9399	6.31592	1.01606	1.08592	1.08949	1.06382	0.116298
A0A034VGN7	Macrophage colony-stimulating factor 1 receptor (Fragment) OS=Bactrocera dorsalis GN=CSF1R PE=4 SV=1 - [A0A034VGN7_BACDO]	4	1	1	1	325	36.2609	4.69092	1.07992	1.10403	1.01891	1.06762	0.116351
A0A034WM66	Glucosidase 2 subunit beta OS=Bactrocera dorsalis GN=GLU2B PE=4 SV=1 - [A0A034WM66_BACDO]	14.26	9	9	13	547	61.9175	4.61475	1.05077	1.05584	1.00986	1.03882	0.116488
A0A034WVD9	Ectonucleoside triphosphate diphosphohydrolase 5 OS=Bactrocera dorsalis GN=ENTP5 PE=4 SV=1 - [A0A034WVD9_BACDO]	40.17	13	13	23	468	51.8578	8.32373	0.967371	0.981828	0.931765	0.960321	0.116498
A0A034VSY5	Putative fatty acyl-CoA reductase CG5065 OS=Bactrocera dorsalis GN=FACR1 PE=4 SV=1 - [A0A034VSY5_BACDO]	8.26	4	4	4	533	60.7176	7.63525	1.02312	1.08374	1.03862	1.04849	0.116524
A0A034V2X1	Protein encore (Fragment) OS=Bactrocera dorsalis GN=ENC PE=4 SV=1 - [A0A034V2X1_BACDO]	5	1	1	1	260	27.4484	5.12256	0.900183	0.947358	0.97589	0.941144	0.116577
A0A034VEY2	Elongation factor G, mitochondrial OS=Bactrocera dorsalis GN=EFGM PE=3 SV=1 - [A0A034VEY2_BACDO]	8.6	6	6	7	744	83.3763	6.80029	0.938168	0.964676	0.986166	0.963003	0.116648
A0A034WT49	Putative aarF domain-containing protein kinase 5 OS=Bactrocera dorsalis GN=ADCK5 PE=4 SV=1 - [A0A034WT49_BACDO]	3.39	1	1	1	561	65.5701	9.12939	1.08097	1.06131	1.19764	1.11331	0.116801
A0A034VP81	Acidic leucine-rich nuclear phosphoprotein 32 family member A OS=Bactrocera dorsalis GN=AN32A PE=4 SV=1 - [A0A034VP81_BACDO]	25.52	5	5	7	290	31.965	4.24658	0.972324	0.961663	0.908601	0.947529	0.11684
A0A034W8J4	Dynactin subunit 4 OS=Bactrocera dorsalis GN=DCTN4 PE=4 SV=1 - [A0A034W8J4_BACDO]	14.4	7	7	8	507	57.4759	8.11865	1.03766	1.05414	1.01028	1.03403	0.116995
A0A034V774	Filamin-A (Fragment) OS=Bactrocera dorsalis GN=FLNA PE=4 SV=1 - [A0A034V774_BACDO]	30.45	4	4	10	243	25.1619	6.12549	0.931621	0.987623	0.948253	0.955832	0.117038
A0A034WN27	Viral IAP-associated factor-like protein OS=Bactrocera dorsalis GN=VIAF1 PE=4 SV=1 - [A0A034WN27_BACDO]	5.86	1	1	1	239	27.4438	4.81787	0.95328	0.973172	0.900397	0.942283	0.117195
A0A034VPS4	Traf2 and NCK-interacting protein kinase OS=Bactrocera dorsalis GN=TNIK PE=4 SV=1 - [A0A034VPS4_BACDO]	5.11	5	5	5	1057	117.546	7.94287	1.03086	1.00845	1.04455	1.02795	0.117256
A0A034WU42	mRNA export factor OS=Bactrocera dorsalis GN=RAE1L PE=4 SV=1 - [A0A034WU42_BACDO]	24.29	6	6	7	354	39.5342	7.59131	1.06952	1.07223	1.01263	1.05146	0.117911
A0A034VPM7	Protein BCL9-like protein (Fragment) OS=Bactrocera dorsalis GN=BCL9 PE=4 SV=1 - [A0A034VPM7_BACDO]	1.63	1	1	2	552	58.6964	6.72705	1.01191	1.0678	1.05296	1.04422	0.118076
A0A034VEW0	Programmed cell death protein 4 OS=Bactrocera dorsalis GN=PDCD4 PE=4 SV=1 - [A0A034VEW0_BACDO]	8.94	4	4	5	481	53.4071	5.40186	1.12105	1.13944	1.02385	1.09478	0.118291
A0A034VXN0	Short/branched chain specific acyl-CoA dehydrogenase, mitochondrial OS=Bactrocera dorsalis GN=ACDSB PE=3 SV=1 - [A0A034VXN0_BACDO]	35.84	10	10	20	413	45.4492	6.80029	1.04117	1.12609	1.04826	1.07184	0.118419
A0A034WE68	Uncharacterized protein OS=Bactrocera dorsalis PE=4 SV=1 - [A0A034WE68_BACDO]	8.44	2	2	2	320	35.3299	9.18799	0.865522	0.877943	0.977016	0.906827	0.118423
A0A034VDH4	Syntaxin-binding protein 5 OS=Bactrocera dorsalis GN=STXB5 PE=4 SV=1 - [A0A034VDH4_BACDO]	1.06	1	1	1	1230	135.143	6.75635	1.06955	1.07286	1.2014	1.1146	0.118504
A0A034VRM4	Chloride channel protein OS=Bactrocera dorsalis GN=CLCN3 PE=3 SV=1 - [A0A034VRM4_BACDO]	3.32	3	3	4	873	96.1479	7.03467	0.980731	0.891012	0.888826	0.92019	0.118809
A0A034WPW1	Importin-13 OS=Bactrocera dorsalis GN=IPO13 PE=4 SV=1 - [A0A034WPW1_BACDO]	1.03	1	1	1	975	111.779	5.18604	0.894136	0.964729	0.827234	0.895366	0.118818
A0A034VFQ0	Transcription factor Adf-1 (Fragment) OS=Bactrocera dorsalis GN=ADF1 PE=4 SV=1 - [A0A034VFQ0_BACDO]	8.68	2	2	2	265	31.2519	9.0415	0.972773	0.931415	0.978518	0.960902	0.118862
A0A034WC49	Protein late bloomer OS=Bactrocera dorsalis GN=LBM PE=4 SV=1 - [A0A034WC49_BACDO]	13.02	3	3	5	215	23.6628	7.45947	0.909675	0.979684	0.950236	0.946532	0.118913
A0A034VZ58	Uncharacterized protein (Fragment) OS=Bactrocera dorsalis PE=4 SV=1 - [A0A034VZ58_BACDO]	4.98	1	1	1	201	23.5517	6.16357	0.940765	0.988495	0.961669	0.963643	0.119111
A0A034WV28	Ras-related protein Rab-10 OS=Bactrocera dorsalis GN=RAB10 PE=3 SV=1 - [A0A034WV28_BACDO]	40.2	7	9	17	204	23.2078	7.72314	1.03587	1.01574	1.06764	1.03975	0.119179
A0A034WET8	Uncharacterized protein OS=Bactrocera dorsalis PE=4 SV=1 - [A0A034WET8_BACDO]	4.72	1	1	1	254	28.9699	5.87158	0.975782	0.968584	0.921629	0.955332	0.1192
A0A034WQJ7	Catenin delta-2 OS=Bactrocera dorsalis GN=CTND2 PE=4 SV=1 - [A0A034WQJ7_BACDO]	16.29	10	10	12	804	89.808	6.45557	1.03422	1.02651	1.08564	1.04879	0.119326
P83969	Actin, indirect flight muscle OS=Bactrocera dorsalis PE=3 SV=1 - [ACT1_BACDO]	56.12	2	19	143	376	41.6728	5.47803	1.15298	1.04301	1.06717	1.08772	0.119345
A0A034WDG2	Uncharacterized protein OS=Bactrocera dorsalis PE=4 SV=1 - [A0A034WDG2_BACDO]	19.12	5	5	8	272	28.9372	6.29053	1.04121	1.01975	1.01058	1.02385	0.119449
A0A034VQ21	Intersectin-2 OS=Bactrocera dorsalis GN=ITSN2 PE=4 SV=1 - [A0A034VQ21_BACDO]	7.13	5	5	5	1136	123.839	5.90967	0.979599	0.981191	0.944298	0.968363	0.119453
A0A034WKZ6	Heat shock protein 26 OS=Bactrocera dorsalis GN=HSP26 PE=3 SV=1 - [A0A034WKZ6_BACDO]	17.16	2	2	3	204	22.9537	6.63916	1.10873	1.01834	1.10204	1.07637	0.119539
A0A034WMX6	Putative prefoldin subunit 5 OS=Bactrocera dorsalis GN=PFD5 PE=4 SV=1 - [A0A034WMX6_BACDO]	24.38	4	4	5	160	18.4754	5.70654	0.973351	0.992713	0.960734	0.975599	0.119721
A0A034WVL5	Putative cytochrome P450 313a4 OS=Bactrocera dorsalis GN=CP134 PE=3 SV=1 - [A0A034WVL5_BACDO]	2.62	1	1	1	497	58.0508	8.35303	1.00671	1.02485	1.01128	1.01428	0.119847
A0A034VJQ1	Transmembrane protein 245 OS=Bactrocera dorsalis GN=CI005 PE=4 SV=1 - [A0A034VJQ1_BACDO]	3.2	2	2	3	563	63.5842	6.41748	1.00413	1.02306	1.02466	1.01728	0.119888
A0A034VAH4	Coiled-coil and C2 domain-containing protein 1-like protein OS=Bactrocera dorsalis GN=C2D1 PE=4 SV=1 - [A0A034VAH4_BACDO]	6.77	4	5	6	813	91.5905	5.41455	0.977458	0.899141	0.868303	0.914967	0.120218
A0A034WNH9	RNA-binding protein 26 OS=Bactrocera dorsalis GN=RBM26 PE=4 SV=1 - [A0A034WNH9_BACDO]	4.86	5	5	6	1090	119.978	9.34912	1.07663	1.1287	1.28509	1.16347	0.120793
A0A034VH14	Aldo-keto reductase family 1 member B10 OS=Bactrocera dorsalis GN=AK1BA PE=4 SV=1 - [A0A034VH14_BACDO]	66.03	1	20	65	315	35.3881	5.43994	0.976863	0.934628	0.888307	0.933266	0.120807
A0A034WWQ9	Transmembrane and coiled-coil domains protein 1 OS=Bactrocera dorsalis GN=TMCO1 PE=4 SV=1 - [A0A034WWQ9_BACDO]	12.02	2	2	3	183	20.7829	9.49561	1.07494	1.17412	1.04905	1.09937	0.120997
A0A034VLD3	Methionine-R-sulfoxide reductase B1 OS=Bactrocera dorsalis GN=MSRB PE=4 SV=1 - [A0A034VLD3_BACDO]	54.09	4	4	5	159	17.8208	8.82178	1.13774	1.12255	1.02247	1.09425	0.121034
A0A034VCZ0	ABC transporter G family member 23 OS=Bactrocera dorsalis GN=ABCGN PE=4 SV=1 - [A0A034VCZ0_BACDO]	19.33	14	14	29	750	83.2468	7.21045	1.00243	1.0147	1.01188	1.00967	0.121086
A0A034WQ45	Molybdenum cofactor sulfurase OS=Bactrocera dorsalis GN=MOCO3 PE=3 SV=1 - [A0A034WQ45_BACDO]	2.5	2	2	2	801	89.8021	6.68311	0.943892	0.990484	0.942874	0.959083	0.121108
A0A034V7H7	Microtubule-associated serine/threonine-protein kinase 3 OS=Bactrocera dorsalis GN=MAST3 PE=4 SV=1 - [A0A034V7H7_BACDO]	1.31	2	2	2	2441	255.529	8.36768	0.882046	0.953244	0.963894	0.933061	0.121126
A0A034VJ44	Formin-like protein CG32138 OS=Bactrocera dorsalis GN=Y2138 PE=4 SV=1 - [A0A034VJ44_BACDO]	3.01	3	3	4	1131	126.721	7.51807	1.09099	1.02503	1.04001	1.05201	0.121156
A0A034WW36	Uncharacterized protein (Fragment) OS=Bactrocera dorsalis PE=4 SV=1 - [A0A034WW36_BACDO]	7.74	1	1	1	155	17.2851	9.68604	0.878299	0.799069	0.959969	0.879112	0.121344
A0A034VER4	Ubiquitin-conjugating enzyme E2 O OS=Bactrocera dorsalis GN=UBE2O PE=4 SV=1 - [A0A034VER4_BACDO]	0.65	1	1	1	1542	172.038	5.37646	0.794337	0.953264	0.891396	0.879666	0.121408
A0A034VM67	Ran-binding proteins 9/10-like protein (Fragment) OS=Bactrocera dorsalis GN=RBP9X PE=4 SV=1 - [A0A034VM67_BACDO]	9.71	5	5	8	649	71.5113	6.52197	0.989249	0.955011	0.977454	0.973905	0.12164
A0A034V2D1	Phospholipid-transporting ATPase (Fragment) OS=Bactrocera dorsalis GN=AT11B PE=3 SV=1 - [A0A034V2D1_BACDO]	1.71	1	2	2	936	104.88	7.38623	0.945405	0.951894	0.852259	0.916519	0.122021
A0A034WWD8	Exportin-1 OS=Bactrocera dorsalis GN=XPO1 PE=4 SV=1 - [A0A034WWD8_BACDO]	14.3	14	14	20	1070	123.358	5.70654	1.00964	1.05931	1.04777	1.03891	0.122106
A0A034VAF6	Uncharacterized protein OS=Bactrocera dorsalis PE=4 SV=1 - [A0A034VAF6_BACDO]	21.58	5	5	7	241	27.3289	9.84717	0.985605	0.911179	0.927772	0.941519	0.12212
A0A034W054	Dipeptidyl peptidase 8 OS=Bactrocera dorsalis GN=DPP8 PE=4 SV=1 - [A0A034W054_BACDO]	1.14	1	1	1	1143	127.044	5.99854	1.0536	1.07197	1.0121	1.04589	0.122186
A0A034V5E3	Uncharacterized protein (Fragment) OS=Bactrocera dorsalis PE=4 SV=1 - [A0A034V5E3_BACDO]	2.26	1	2	2	839	91.8889	5.63037	0.906618	0.907097	0.98468	0.932798	0.122273
A0A034WVN6	Protein SCO1-like protein, mitochondrial OS=Bactrocera dorsalis GN=SCO1 PE=4 SV=1 - [A0A034WVN6_BACDO]	20.38	5	5	8	265	29.9475	8.80713	0.936515	0.981458	0.900665	0.939546	0.122582
A0A034VNR8	Putative leucine--tRNA ligase, mitochondrial (Fragment) OS=Bactrocera dorsalis GN=SYLM PE=3 SV=1 - [A0A034VNR8_BACDO]	3.59	2	2	2	753	86.2464	7.92822	1.09043	1.05555	1.20546	1.11715	0.122586
A0A034WLZ0	Uncharacterized protein OS=Bactrocera dorsalis PE=4 SV=1 - [A0A034WLZ0_BACDO]	36.18	8	8	10	246	27.3442	5.24951	1.00442	1.01507	1.00612	1.00854	0.122775
A0A034VE88	IST1-like protein OS=Bactrocera dorsalis GN=IST1 PE=4 SV=1 - [A0A034VE88_BACDO]	8.96	4	4	5	357	39.7603	6.0874	0.958167	0.933903	0.847331	0.913134	0.122915
A0A034WJU0	Neuronal membrane glycoprotein M6-b OS=Bactrocera dorsalis GN=GPM6B PE=4 SV=1 - [A0A034WJU0_BACDO]	12.23	2	2	4	319	36.5762	6.90283	0.9352	0.987814	0.959214	0.960743	0.122987
A0A034V8X4	Alcohol dehydrogenase (NADP(+)) A OS=Bactrocera dorsalis GN=A1A1A PE=4 SV=1 - [A0A034V8X4_BACDO]	28.86	9	9	17	350	39.6333	8.08936	0.909488	0.95889	0.976452	0.948277	0.12308
A0A034W9Q5	Sentrin-specific protease 1 (Fragment) OS=Bactrocera dorsalis GN=SENP1 PE=4 SV=1 - [A0A034W9Q5_BACDO]	3.76	1	1	1	399	46.0342	5.30029	1.03931	1.06319	1.1449	1.08247	0.123138
A0A034WLF6	FK506-binding protein 59 OS=Bactrocera dorsalis GN=FKB59 PE=4 SV=1 - [A0A034WLF6_BACDO]	24.94	12	12	19	437	48.9546	5.19873	1.07875	1.07784	1.01265	1.05641	0.123255
A0A034WNL1	ADP,ATP carrier protein OS=Bactrocera dorsalis GN=ADT PE=3 SV=1 - [A0A034WNL1_BACDO]	70.86	19	23	153	302	33.0583	9.75928	1.03025	1.04647	1.00844	1.02839	0.123404
A0A034WI31	Putative histone-binding protein Caf1 OS=Bactrocera dorsalis GN=CAF1 PE=4 SV=1 - [A0A034WI31_BACDO]	6.06	2	2	3	429	48.4835	4.93213	1.01112	1.03136	1.01049	1.01766	0.123481
A0A034W4D7	Uncharacterized protein (Fragment) OS=Bactrocera dorsalis PE=4 SV=1 - [A0A034W4D7_BACDO]	10.1	1	1	1	208	22.6189	5.09717	1.04817	1.16995	1.07076	1.09629	0.123516
A0A034WUJ7	Protein disulfide-isomerase A6 (Fragment) OS=Bactrocera dorsalis GN=PDIA6 PE=3 SV=1 - [A0A034WUJ7_BACDO]	20.61	3	3	4	262	27.3181	8.86572	1.08829	1.1305	1.02291	1.08057	0.123542
A0A034VWE2	C-terminal-binding protein OS=Bactrocera dorsalis GN=CTBP PE=3 SV=1 - [A0A034VWE2_BACDO]	29.63	8	8	13	378	41.2383	6.78564	1.02585	1.07063	1.12512	1.07387	0.123615
A0A034VGB4	Adenylyl cyclase-associated protein OS=Bactrocera dorsalis GN=CAP1 PE=3 SV=1 - [A0A034VGB4_BACDO]	30.37	8	8	10	428	46.4633	6.32861	1.0224	1.05695	1.01709	1.03215	0.123696
A0A034VTQ4	Tubulointerstitial nephritis antigen-like protein OS=Bactrocera dorsalis GN=TINAL PE=3 SV=1 - [A0A034VTQ4_BACDO]	24.19	10	10	16	434	49.0874	7.98682	0.972338	0.919684	0.972448	0.954823	0.123786
A0A034V9Q1	Reversion-inducing cysteine-rich protein with Kazal motifs (Fragment) OS=Bactrocera dorsalis GN=RECK PE=4 SV=1 - [A0A034V9Q1_BACDO]	3.73	3	3	3	1020	113.261	7.23975	1.0724	1.06823	1.20454	1.11506	0.12384
A0A034VLZ9	Putative cytochrome P450 6d4 OS=Bactrocera dorsalis GN=CP6D4 PE=3 SV=1 - [A0A034VLZ9_BACDO]	22.61	9	9	10	513	58.6662	8.25049	0.98308	0.956806	0.987008	0.975631	0.123861
A0A034W9J6	Pseudouridine-metabolizing bifunctional protein C1861.05 OS=Bactrocera dorsalis GN=YOW5 PE=4 SV=1 - [A0A034W9J6_BACDO]	7.64	3	3	4	576	62.3155	6.40479	1.02429	1.02777	1.07567	1.04258	0.12401
A0A034WPB4	Tetratricopeptide repeat protein 19-like protein, mitochondrial (Fragment) OS=Bactrocera dorsalis GN=TTC19 PE=4 SV=1 - [A0A034WPB4_BACDO]	2.6	1	1	1	385	43.9638	8.45557	0.833634	0.774413	0.434912	0.680986	0.124033
A0A034W382	Peroxiredoxin 1 OS=Bactrocera dorsalis GN=PRDX1 PE=4 SV=1 - [A0A034W382_BACDO]	48.97	9	9	33	194	21.7701	6.53662	1.01772	1.00376	1.0233	1.01493	0.124042
A0A034W242	AP-1 complex subunit sigma-2 OS=Bactrocera dorsalis GN=AP1S2 PE=4 SV=1 - [A0A034W242_BACDO]	17.2	2	2	2	157	18.4977	7.02002	0.844381	0.85566	0.975949	0.891997	0.124262
A0A034VF31	Ankyrin repeat and LEM domain-containing protein 2 OS=Bactrocera dorsalis GN=ANKL2 PE=4 SV=1 - [A0A034VF31_BACDO]	1.21	1	1	1	1073	120.922	8.1626	0.845608	0.676548	0.921322	0.814493	0.124368
A0A034WAB0	Mite allergen Der p 3 (Fragment) OS=Bactrocera dorsalis GN=DERP3 PE=3 SV=1 - [A0A034WAB0_BACDO]	5.56	1	1	1	270	29.1337	6.27783	1.15208	1.03341	1.20588	1.13046	0.124631
A0A034WMW7	Putative elongator complex protein 4 OS=Bactrocera dorsalis GN=ELP4 PE=4 SV=1 - [A0A034WMW7_BACDO]	7.13	2	2	3	463	51.8528	5.12256	1.05589	1.01646	1.02214	1.0315	0.124691
A0A034W5L8	Putative aminopeptidase NPEPL1 OS=Bactrocera dorsalis GN=PEPL1 PE=4 SV=1 - [A0A034W5L8_BACDO]	34.48	13	13	22	551	59.3319	6.44287	0.975316	0.981334	0.937107	0.964586	0.124906
A0A034VEX4	Inositol-trisphosphate 3-kinase B OS=Bactrocera dorsalis GN=IP3KB PE=4 SV=1 - [A0A034VEX4_BACDO]	9.47	3	3	3	454	51.4352	8.22119	1.14182	1.02455	1.09403	1.0868	0.125518
A0A034WL96	60S ribosomal protein L13 OS=Bactrocera dorsalis GN=RL13 PE=3 SV=1 - [A0A034WL96_BACDO]	45.37	14	14	19	216	25.1209	10.8579	0.918295	0.98263	0.956259	0.952395	0.125522
A0A034V6Z1	Eukaryotic peptide chain release factor GTP-binding subunit ERF3A (Fragment) OS=Bactrocera dorsalis GN=ERF3A PE=4 SV=1 - [A0A034V6Z1_BACDO]	23.06	10	10	16	555	59.3786	5.0083	1.05241	1.05569	1.00842	1.03884	0.125624
A0A034VXJ8	Uncharacterized protein OS=Bactrocera dorsalis PE=4 SV=1 - [A0A034VXJ8_BACDO]	3.57	1	1	1	252	29.5643	9.90576	1.02912	1.13775	1.0739	1.08026	0.125778
A0A034WQC6	Putative H/ACA ribonucleoprotein complex subunit 1 OS=Bactrocera dorsalis GN=GAR1 PE=4 SV=1 - [A0A034WQC6_BACDO]	30.67	6	6	8	225	22.4043	10.9604	0.9175	0.986609	0.91075	0.938286	0.125811
A0A034V8M6	Inositol 1,4,5-trisphosphate receptor OS=Bactrocera dorsalis GN=ITPR PE=4 SV=1 - [A0A034V8M6_BACDO]	18.3	26	41	51	2737	306.859	5.78271	0.935018	0.969006	0.984465	0.96283	0.125876
A0A034V9T9	Myosin regulatory light polypeptide 9 OS=Bactrocera dorsalis GN=MYL9 PE=4 SV=1 - [A0A034V9T9_BACDO]	7.73	1	1	1	233	26.3553	4.729	0.677729	0.825448	0.932777	0.811985	0.126049
A0A034V8W5	Lebercilin OS=Bactrocera dorsalis GN=LCA5 PE=4 SV=1 - [A0A034V8W5_BACDO]	2.05	1	1	1	584	66.5087	6.60986	1.20873	1.07546	1.06655	1.11691	0.126071
A0A034WQI3	Uncharacterized protein OS=Bactrocera dorsalis PE=4 SV=1 - [A0A034WQI3_BACDO]	12.94	10	10	13	1051	116.356	7.10791	1.0255	1.09434	1.03995	1.05326	0.126165
A0A034V8R5	mRNA-decapping enzyme 1B OS=Bactrocera dorsalis GN=DCP1B PE=4 SV=1 - [A0A034V8R5_BACDO]	10.89	3	3	3	358	40.7334	7.06396	1.01503	1.09347	1.06725	1.05858	0.126198
A0A034WV86	Gamma-soluble NSF attachment protein OS=Bactrocera dorsalis GN=SNAG PE=4 SV=1 - [A0A034WV86_BACDO]	22.05	6	6	15	322	36.0011	5.21143	1.01699	1.05762	1.0932	1.05594	0.12623
A0A034V659	Ribosome biogenesis protein bms1 OS=Bactrocera dorsalis GN=BMS1 PE=4 SV=1 - [A0A034V659_BACDO]	1.03	1	1	1	1170	134.048	7.97217	0.911092	0.986193	0.908326	0.935204	0.126271
A0A034VDX0	L-2-hydroxyglutarate dehydrogenase, mitochondrial OS=Bactrocera dorsalis GN=L2HDH PE=4 SV=1 - [A0A034VDX0_BACDO]	34.51	12	12	18	455	50.5813	8.52881	1.03158	1.06762	1.01638	1.03853	0.12668
A0A034W458	RNA-binding protein 12 (Fragment) OS=Bactrocera dorsalis GN=RBM12 PE=4 SV=1 - [A0A034W458_BACDO]	2.03	1	1	2	395	43.1346	7.94287	1.22686	1.0341	1.22421	1.16172	0.126768
A0A034V3M5	Laminin subunit alpha (Fragment) OS=Bactrocera dorsalis GN=LAMA PE=4 SV=1 - [A0A034V3M5_BACDO]	21.15	63	63	107	3490	389.363	5.05908	1.04457	1.05559	1.00834	1.03617	0.126786
A0A034WBT1	FACT complex subunit Ssrp1 OS=Bactrocera dorsalis GN=SSRP1 PE=4 SV=1 - [A0A034WBT1_BACDO]	8.03	6	6	9	735	82.127	5.50342	0.979091	0.970587	0.995276	0.981651	0.126796
A0A034UZB5	Protein purity of essence (Fragment) OS=Bactrocera dorsalis GN=POE PE=4 SV=1 - [A0A034UZB5_BACDO]	6.52	11	12	14	2178	237.572	5.71924	0.954559	0.876403	0.961588	0.93085	0.126864
A0A034WR05	ATP synthase subunit s-like protein OS=Bactrocera dorsalis GN=AT5SL PE=4 SV=1 - [A0A034WR05_BACDO]	6.32	2	2	2	285	33.2559	7.82568	0.873209	0.915739	0.978559	0.922502	0.126896
A0A034WS32	KH domain-containing, RNA-binding, signal transduction-associated protein 3 OS=Bactrocera dorsalis GN=KHDR3 PE=4 SV=1 - [A0A034WS32_BACDO]	5.88	3	3	4	459	49.6859	7.48877	1.14872	1.09606	1.02572	1.09017	0.127062
A0A034WAU0	UPF0687 protein C20orf27-like protein OS=Bactrocera dorsalis GN=CT027 PE=4 SV=1 - [A0A034WAU0_BACDO]	21.39	3	3	4	173	19.6498	5.43994	0.840787	0.944174	0.717196	0.834052	0.12717
A0A034V2L4	Microtubule-associated protein futsch (Fragment) OS=Bactrocera dorsalis GN=FUTSC PE=4 SV=1 - [A0A034V2L4_BACDO]	11.56	2	2	2	147	16.6952	5.22412	0.832835	0.948377	0.938498	0.90657	0.127388
A0A034W1L7	Heterogeneous nuclear ribonucleoprotein 87F OS=Bactrocera dorsalis GN=RB87F PE=4 SV=1 - [A0A034W1L7_BACDO]	36.31	11	13	29	369	39.6697	9.24658	1.05595	1.10484	1.02179	1.06086	0.127488
A0A034VM62	Adenosine deaminase-like protein OS=Bactrocera dorsalis GN=ADAL PE=4 SV=1 - [A0A034VM62_BACDO]	6.22	1	1	2	209	23.7944	7.13721	0.65301	0.751959	0.945221	0.783397	0.127581
A0A034W2Y4	MAP kinase-activated protein kinase 2 OS=Bactrocera dorsalis GN=MAPK2 PE=4 SV=1 - [A0A034W2Y4_BACDO]	12.95	5	5	6	363	41.4892	8.42627	1.05341	1.00788	1.05248	1.03792	0.127592
A0A034WJS9	Serine protease persephone OS=Bactrocera dorsalis GN=PSH PE=3 SV=1 - [A0A034WJS9_BACDO]	2.26	1	1	1	399	43.9422	6.13818	1.17962	1.1483	1.02623	1.11805	0.12771
A0A034WT40	RNA polymerase-associated protein Rtf1 OS=Bactrocera dorsalis GN=RTF1 PE=4 SV=1 - [A0A034WT40_BACDO]	0.98	1	1	1	712	81.5693	5.57959	1.14583	1.29262	1.06521	1.16789	0.127775
A0A034VNQ6	UBX domain-containing protein 1 OS=Bactrocera dorsalis GN=UBXN1 PE=4 SV=1 - [A0A034VNQ6_BACDO]	23.73	6	6	7	316	35.1649	5.93506	1.05597	1.04937	1.00805	1.0378	0.12788
A0A034WGP8	Single-strand selective monofunctional uracil DNA glycosylase OS=Bactrocera dorsalis GN=SMUG1 PE=4 SV=1 - [A0A034WGP8_BACDO]	4.81	1	1	1	312	34.7979	8.54346	0.950617	0.87237	0.962913	0.928633	0.128195
A0A034WS81	TLD domain-containing protein KIAA1609-like protein OS=Bactrocera dorsalis GN=K1609 PE=4 SV=1 - [A0A034WS81_BACDO]	10.33	4	4	4	426	49.0738	6.99072	0.898094	0.886669	0.67965	0.821471	0.128358
A0A034V507	Protein suppressor of underreplication OS=Bactrocera dorsalis GN=SUUR PE=4 SV=1 - [A0A034V507_BACDO]	6.43	1	1	1	171	19.0457	9.99365	1.01398	1.01888	1.04855	1.02714	0.128506
A0A034W9J1	Uncharacterized protein (Fragment) OS=Bactrocera dorsalis PE=4 SV=1 - [A0A034W9J1_BACDO]	10.82	4	4	4	453	50.7588	6.16357	1.07991	1.1111	1.0171	1.06937	0.128807
A0A034WA51	Vacuolar protein sorting-associated protein 18-like protein OS=Bactrocera dorsalis GN=VPS18 PE=4 SV=1 - [A0A034WA51_BACDO]	6.38	2	2	2	643	74.2968	5.57959	0.797704	0.547201	0.887958	0.744288	0.128879
A0A034VS26	Protein rolling stone (Fragment) OS=Bactrocera dorsalis GN=ROST PE=4 SV=1 - [A0A034VS26_BACDO]	2.86	1	1	1	525	60.9381	6.31592	0.929065	0.658062	0.820406	0.802511	0.128934
A0A034VRC5	Cuticle protein 21 (Fragment) OS=Bactrocera dorsalis GN=CU21 PE=4 SV=1 - [A0A034VRC5_BACDO]	41.07	3	3	3	112	11.4129	6.94678	1.01952	1.13519	1.10784	1.08752	0.128979
A0A034VRI2	Sodium/calcium exchanger 3 OS=Bactrocera dorsalis GN=NAC3 PE=4 SV=1 - [A0A034VRI2_BACDO]	6.29	5	5	7	1002	109.119	4.98291	1.08041	1.11343	1.01756	1.07047	0.129094
A0A034WHA6	mRNA cap guanine-N7 methyltransferase (Fragment) OS=Bactrocera dorsalis GN=MCES PE=4 SV=1 - [A0A034WHA6_BACDO]	10.61	1	1	1	132	15.2408	8.67529	1.03923	1.10402	1.03066	1.05797	0.129338
A0A034VAK6	205 kDa microtubule-associated protein OS=Bactrocera dorsalis GN=MA205 PE=4 SV=1 - [A0A034VAK6_BACDO]	4.86	5	5	5	1379	148.063	4.52588	1.04663	1.02402	1.10116	1.05727	0.129485
A0A034WTC6	Putative RNA-binding protein Luc7-like 2 OS=Bactrocera dorsalis GN=LC7L2 PE=4 SV=1 - [A0A034WTC6_BACDO]	16.67	4	4	5	348	40.1572	9.42236	0.885534	0.883614	0.983557	0.917568	0.129779
A0A034WD78	UDP-glucuronosyltransferase 2B15 (Fragment) OS=Bactrocera dorsalis GN=UDB15 PE=4 SV=1 - [A0A034WD78_BACDO]	9.43	1	1	1	371	41.7761	6.46826	0.519869	0.929067	0.490955	0.64663	0.129786
A0A034WT85	1,2-dihydroxy-3-keto-5-methylthiopentene dioxygenase OS=Bactrocera dorsalis GN=MTND PE=3 SV=1 - [A0A034WT85_BACDO]	22.99	4	4	6	187	22.1419	5.46533	1.03856	1.07621	1.01627	1.04368	0.129859
G9FCP4	Juvenile hormone-inducible protein 26 OS=Bactrocera dorsalis PE=2 SV=1 - [G9FCP4_BACDO]	27.42	1	12	16	445	51.6172	5.50342	1.01151	1.03722	1.01332	1.02068	0.129874
A0A034W9Z6	Outer dense fiber protein 3-B (Fragment) OS=Bactrocera dorsalis GN=ODF3B PE=4 SV=1 - [A0A034W9Z6_BACDO]	19.53	6	6	6	430	46.7215	8.86572	1.0683	1.12314	1.02379	1.07174	0.12988
A0A034W5R9	Mesencephalic astrocyte-derived neurotrophic factor-like protein OS=Bactrocera dorsalis GN=ARMET PE=4 SV=1 - [A0A034W5R9_BACDO]	15.79	3	3	4	171	20.0054	8.07471	1.06529	1.13179	1.02872	1.07527	0.130047
A0A034W7Q4	Chitinase domain-containing protein 1 (Fragment) OS=Bactrocera dorsalis GN=CHID1 PE=4 SV=1 - [A0A034W7Q4_BACDO]	19.57	2	2	2	138	16.4105	9.48096	0.92265	0.987023	0.906678	0.938784	0.130212
A0A034VIZ8	Tetraspanin OS=Bactrocera dorsalis GN=TSN9 PE=3 SV=1 - [A0A034VIZ8_BACDO]	12.06	3	3	4	282	31.4706	6.50732	1.04457	1.07908	1.17987	1.10117	0.13024
A0A034VA57	La-related protein 7 OS=Bactrocera dorsalis GN=LARP7 PE=4 SV=1 - [A0A034VA57_BACDO]	6.53	2	2	2	551	63.7329	9.11475	0.947439	0.957383	0.992653	0.965825	0.130345
A0A034WAE0	Uncharacterized protein (Fragment) OS=Bactrocera dorsalis PE=4 SV=1 - [A0A034WAE0_BACDO]	6.08	1	1	1	148	17.3828	4.97021	0.942527	0.906732	0.778367	0.875875	0.130409
A0A034WNA7	Uncharacterized protein (Fragment) OS=Bactrocera dorsalis PE=4 SV=1 - [A0A034WNA7_BACDO]	13.4	1	1	7	209	21.0134	9.68604	1.1888	1.23359	1.03259	1.15166	0.130513
A0A034W0X0	Uncharacterized protein (Fragment) OS=Bactrocera dorsalis PE=4 SV=1 - [A0A034W0X0_BACDO]	32.97	3	8	13	273	31.603	7.1665	0.974034	0.968058	0.995576	0.979223	0.130779
A0A034WNK8	Neuferricin-like protein OS=Bactrocera dorsalis GN=NEUFC PE=4 SV=1 - [A0A034WNK8_BACDO]	12.73	3	3	4	275	31.8385	5.22412	0.898729	0.9854	0.923961	0.93603	0.130841
A0A034VUV5	Peptidyl-prolyl cis-trans isomerase FKBP14 OS=Bactrocera dorsalis GN=FKB14 PE=4 SV=1 - [A0A034VUV5_BACDO]	27.01	5	5	8	211	23.5698	4.90674	1.06523	1.12464	1.02519	1.07169	0.13119
A0A034WHQ3	Transmembrane protein 126A OS=Bactrocera dorsalis GN=T126A PE=4 SV=1 - [A0A034WHQ3_BACDO]	3.07	1	1	1	228	25.8764	9.1001	1.03053	1.17131	1.10061	1.10082	0.131265
A0A034VN75	Protein GDAP2-like protein OS=Bactrocera dorsalis GN=GDAP2 PE=4 SV=1 - [A0A034VN75_BACDO]	2.05	1	1	2	536	60.7835	6.30322	1.04559	1.01327	1.07624	1.04503	0.131547
A0A034W9H8	Zinc finger protein 84 (Fragment) OS=Bactrocera dorsalis GN=ZNF84 PE=4 SV=1 - [A0A034W9H8_BACDO]	2.22	1	1	1	900	101.024	9.01221	1.11549	1.01614	1.11951	1.08371	0.131642
A0A034VCP3	Serine/threonine-protein kinase OS=Bactrocera dorsalis GN=KPCD3 PE=3 SV=1 - [A0A034VCP3_BACDO]	4.26	3	3	3	868	96.7944	7.63525	0.876408	0.793075	0.964062	0.877848	0.131792
A0A034VH61	Putative aminopeptidase W07G4.4 OS=Bactrocera dorsalis GN=YH24 PE=4 SV=1 - [A0A034VH61_BACDO]	47.52	19	19	33	505	54.8684	6.55127	0.944574	0.992554	0.954001	0.96371	0.13195
A0A034W651	Phosphorylated adapter RNA export protein OS=Bactrocera dorsalis GN=PHAX PE=4 SV=1 - [A0A034W651_BACDO]	3.73	1	1	1	483	54.1759	5.52881	0.930815	0.832233	0.667479	0.810176	0.132074
A0A034WJ97	Protein PAT1-like protein 1 OS=Bactrocera dorsalis GN=PATL1 PE=4 SV=1 - [A0A034WJ97_BACDO]	8.3	6	6	6	988	110.192	7.21045	0.91036	0.874663	0.981721	0.922248	0.132131
A0A034WQN3	60S ribosomal protein L35a (Fragment) OS=Bactrocera dorsalis GN=RL35A PE=4 SV=1 - [A0A034WQN3_BACDO]	32.52	6	6	18	163	18.3942	11.356	0.95683	0.889174	0.969383	0.938462	0.132136
A0A034WUR7	Ikaros family zinc finger protein OS=Bactrocera dorsalis GN=IKZF PE=4 SV=1 - [A0A034WUR7_BACDO]	20.3	8	8	10	532	60.7308	5.26221	1.05887	1.03035	1.01193	1.03372	0.132241
A0A034VUU2	Sensory neuron membrane protein 1 OS=Bactrocera dorsalis GN=SNMP1 PE=4 SV=1 - [A0A034VUU2_BACDO]	39.07	17	17	30	535	60.4976	6.41748	1.00915	1.00949	1.02835	1.01566	0.132257
A0A034WWF9	Coiled-coil domain-containing protein 94 OS=Bactrocera dorsalis GN=CCD94 PE=4 SV=1 - [A0A034WWF9_BACDO]	5.69	1	1	1	334	38.5386	8.03076	1.65648	1.08796	1.53673	1.42706	0.132352
A0A034W4R9	U3 small nucleolar RNA-associated protein 18-like protein OS=Bactrocera dorsalis GN=UTP18 PE=4 SV=1 - [A0A034W4R9_BACDO]	1.57	1	1	1	510	57.4081	7.92822	1.04127	1.09257	1.19099	1.10828	0.132632
A0A034WV78	Ribosome maturation protein SBDS OS=Bactrocera dorsalis GN=SBDS PE=4 SV=1 - [A0A034WV78_BACDO]	3.17	1	1	1	252	28.7163	8.85107	1.16382	1.26048	1.04234	1.15555	0.132634
A0A034WL94	Exocyst complex component 8 OS=Bactrocera dorsalis GN=EXOC8 PE=4 SV=1 - [A0A034WL94_BACDO]	4.11	2	2	2	681	77.2669	6.91748	0.935248	0.972855	0.869909	0.926004	0.133017
A0A034W9Z5	Exosome complex component RRP42 OS=Bactrocera dorsalis GN=EXOS7 PE=4 SV=1 - [A0A034W9Z5_BACDO]	9.46	2	2	2	296	32.2323	4.89404	1.01458	1.09786	1.06677	1.05974	0.133144
A0A034WJD0	Glutathione S-transferase 1, isoform D OS=Bactrocera dorsalis GN=GST1D PE=3 SV=1 - [A0A034WJD0_BACDO]	18.1	1	5	9	232	26.4383	6.29053	1.10536	1.04801	1.02416	1.05918	0.133422
A0A034VLK2	Diphthamide biosynthesis protein 2 OS=Bactrocera dorsalis GN=DPH2 PE=4 SV=1 - [A0A034VLK2_BACDO]	6.9	2	2	2	478	54.0041	5.2749	1.06331	1.14077	1.03271	1.07893	0.133542
A0A034VM15	STE20-like serine/threonine-protein kinase (Fragment) OS=Bactrocera dorsalis GN=SLK PE=4 SV=1 - [A0A034VM15_BACDO]	8.02	8	8	8	1134	129.033	8.45557	1.00619	1.04829	1.0435	1.03266	0.133552
A0A034WN38	Serine/threonine-protein phosphatase Pgam5, mitochondrial OS=Bactrocera dorsalis GN=PGAM5 PE=4 SV=1 - [A0A034WN38_BACDO]	5.08	2	2	2	295	34.1356	9.0708	0.981501	0.85562	0.867614	0.901578	0.133602
A0A034W7P8	Muscle LIM protein Mlp84B OS=Bactrocera dorsalis GN=MLP2 PE=4 SV=1 - [A0A034W7P8_BACDO]	31.57	13	13	16	491	53.0538	8.27979	1.08136	1.11063	1.01523	1.06907	0.134105
A0A034VYM6	Beta-arrestin-1 OS=Bactrocera dorsalis GN=ARRB1 PE=4 SV=1 - [A0A034VYM6_BACDO]	21.4	8	8	10	458	50.5919	5.85889	0.977083	0.952939	0.990077	0.973366	0.134128
A0A034WNP8	Rhythmically expressed 2 protein OS=Bactrocera dorsalis GN=REG2 PE=4 SV=1 - [A0A034WNP8_BACDO]	4.33	1	1	1	254	29.7962	9.11475	1.11795	1.05032	1.02864	1.06564	0.134786
A0A034VXJ2	NADH dehydrogenase (Ubiquinone) complex I, assembly factor 6-like protein (Fragment) OS=Bactrocera dorsalis GN=U551 PE=4 SV=1 - [A0A034VXJ2_BACDO]	6.13	2	2	2	326	37.927	9.45166	0.863729	0.741704	0.950871	0.852101	0.134984
A0A034WF12	Uncharacterized protein OS=Bactrocera dorsalis PE=4 SV=1 - [A0A034WF12_BACDO]	23.81	2	2	2	147	15.8689	4.67822	0.897084	0.968882	0.964386	0.943451	0.135227
A0A034W8F2	Endothelial differentiation-related factor 1-like protein OS=Bactrocera dorsalis GN=EDF1 PE=4 SV=1 - [A0A034W8F2_BACDO]	33.79	5	5	8	145	16.0227	9.99365	1.02234	1.06757	1.0214	1.0371	0.135261
A0A034VUS5	Integrin-linked protein kinase OS=Bactrocera dorsalis GN=ILK PE=4 SV=1 - [A0A034VUS5_BACDO]	25	10	10	17	448	50.7527	7.75244	0.930993	0.925509	0.99082	0.949107	0.135427
A0A034W7I2	Protein tramtrack, beta isoform (Fragment) OS=Bactrocera dorsalis GN=TTKB PE=4 SV=1 - [A0A034W7I2_BACDO]	1.57	1	1	1	511	55.3695	6.80029	1.09113	1.20899	1.04908	1.1164	0.135509
A0A034W4D4	60S ribosomal protein L18a (Fragment) OS=Bactrocera dorsalis GN=RL18A PE=3 SV=1 - [A0A034W4D4_BACDO]	47.49	12	12	20	179	21.2355	10.521	0.990237	0.980632	0.956915	0.975928	0.135636
A0A034VJK5	Phosphoacetylglucosamine mutase OS=Bactrocera dorsalis GN=AGM1 PE=4 SV=1 - [A0A034VJK5_BACDO]	14.23	7	7	8	548	60.0058	6.27783	0.957801	0.975345	0.899356	0.944167	0.135659
A0A034V2S8	Golgi-specific brefeldin A-resistance guanine nucleotide exchange factor 1 (Fragment) OS=Bactrocera dorsalis GN=GBF1 PE=4 SV=1 - [A0A034V2S8_BACDO]	1.32	2	2	2	1823	203.471	5.59229	1.02726	1.06292	1.13045	1.07354	0.135676
A0A034WIY7	Tyrosine-protein kinase (Fragment) OS=Bactrocera dorsalis GN=CSK PE=3 SV=1 - [A0A034WIY7_BACDO]	1.7	1	1	1	588	64.4133	7.1958	1.06179	1.17584	1.33092	1.18952	0.135717
A0A034WBW8	Succinate-semialdehyde dehydrogenase, mitochondrial OS=Bactrocera dorsalis GN=SSDH PE=3 SV=1 - [A0A034WBW8_BACDO]	15.9	6	6	6	503	54.6133	7.66455	0.938322	0.989153	0.965476	0.964317	0.135725
A0A034VVX1	Glucose dehydrogenase (Acceptor) (Fragment) OS=Bactrocera dorsalis GN=DHGL PE=3 SV=1 - [A0A034VVX1_BACDO]	11.98	2	2	2	409	44.4691	9.30518	2.20963	1.14932	2.02453	1.79449	0.135733
A0A034VBG2	CCR4-NOT transcription complex subunit 6-like protein OS=Bactrocera dorsalis GN=CNO6L PE=4 SV=1 - [A0A034VBG2_BACDO]	6.34	3	3	4	552	62.9969	6.82959	0.940565	0.990903	0.927258	0.952909	0.135741
A0A034VMP3	Endophilin-A OS=Bactrocera dorsalis GN=SH3G3 PE=4 SV=1 - [A0A034VMP3_BACDO]	21.45	7	7	9	373	41.819	5.75732	1.04414	1.03777	1.00543	1.02911	0.135777
A0A034V465	Src substrate cortactin OS=Bactrocera dorsalis GN=SRC8 PE=4 SV=1 - [A0A034V465_BACDO]	7.59	4	4	4	580	64.8478	5.22412	0.873257	0.974445	0.93705	0.928251	0.135812
A0A034WE43	Microsomal glutathione S-transferase 1 OS=Bactrocera dorsalis GN=MGST1 PE=4 SV=1 - [A0A034WE43_BACDO]	14.67	4	4	11	150	16.8952	9.62744	1.01952	1.03066	1.00466	1.01828	0.136037
A0A034W7L1	Carboxylic ester hydrolase OS=Bactrocera dorsalis GN=EST5B PE=3 SV=1 - [A0A034W7L1_BACDO]	1.82	1	1	1	548	62.2274	6.72705	0.898702	0.987687	0.910566	0.932318	0.136047
A0A034VY07	Nucleolar protein 56 OS=Bactrocera dorsalis GN=NOP56 PE=4 SV=1 - [A0A034VY07_BACDO]	19.14	7	7	12	512	57.4014	9.40771	0.867083	0.983897	0.878105	0.909695	0.136151
I6MC52	DnaJ protein-like protein 1 OS=Bactrocera dorsalis GN=hsp402 PE=2 SV=1 - [I6MC52_BACDO]	34.78	11	11	17	345	38.3917	9.11475	1.06008	1.10015	1.01612	1.05878	0.136386
A0A034VAL5	Putative 1-phosphatidylinositol 3-phosphate 5-kinase OS=Bactrocera dorsalis GN=FYV1 PE=4 SV=1 - [A0A034VAL5_BACDO]	1.57	1	1	1	574	65.1128	6.49365	1.05455	1.15297	1.04427	1.08393	0.136387
[truncated: 2,610 more rows]
